# Supplementary material for: Redefining metamorphosis in spiny lobsters: molecular analysis of the phyllosoma to puerulus transition in Sagmariasus verreauxi
Source: Sci Rep. 2015 Aug 27;5:13537. doi: 10.1038/srep13537 (PMC4550925; doi:10.1038/srep13537)
Supplement: Supplementary dataset (Table S2) [file srep13537-s2.xls]

## Sheet: Stage-enriched Pfam domains
Table S2: List of PFAM Domains used in the word cloud in Figure 3 in the manuscript titled: 'Redefining metamorphosis in spiny lobsters: molecular analysis of the phyllosoma to puerulus transition in Sagmariasus verreauxi' (Authors: Tomer Ventura, Quinn P. Fitzgibbon, Stephen C. Battaglene and Abigail Elizur)
Sequence	enriched in stage	start	end	Note 1	Accession	Score	E-value	Domain
CL137.Contig8_All	early	35	83	Insect cuticle protein	PF00379	-14.1	0.61	Chitin_bind_4
CL2245.Contig3_All	early	6	75	Penaeidin	PF05927	-1	0.62	Penaeidin
Unigene21064_All	early	78	200	Histone chaperone Rttp106-like	PF08512	-22.4	0.085	Rtt106
Unigene34714_All	early	373	431	Insect cuticle protein	PF00379	38.5	2.4e-08	Chitin_bind_4
CL1797.Contig1_All	early	1	375	Extensin-like region	PF04554	-137.1	0.063	Extensin_2
Unigene60633_All	early	49	113	Insect cuticle protein	PF00379	23.6	0.00018	Chitin_bind_4
CL940.Contig1_All	early	172	193	Zinc finger, C2H2 type	PF00096	27.7	4.4e-05	zf-C2H2
CL940.Contig1_All	early	238	259	Zinc finger, C2H2 type	PF00096	27.7	4.4e-05	zf-C2H2
CL940.Contig1_All	early	367	388	Zinc finger, C2H2 type	PF00096	27.7	4.4e-05	zf-C2H2
Unigene13938_All	early	3	289	Actin	PF00022	445.7	6.1e-131	Actin
Unigene39562_All	early	21	126	BTB/POZ domain	PF00651	100.6	4.7e-27	BTB
Unigene39562_All	early	320	342	Zinc finger, C2H2 type	PF00096	40.4	6.6e-09	zf-C2H2
Unigene39562_All	early	346	369	Zinc finger, C2H2 type	PF00096	40.4	6.6e-09	zf-C2H2
CL2234.Contig2_All	early	540	644	Dictyostelium spore coat protein, N terminus	PF04562	-39	0.89	Dicty_spore_N
CL2234.Contig2_All	early	1	326	Extensin-like region	PF04554	-157.3	0.41	Extensin_2
CL2234.Contig2_All	early	162	203	Granulin	PF00396	-13.9	0.89	Granulin
CL2234.Contig2_All	early	70	113	Kazal-type serine protease inhibitor domain	PF00050	412.1	8.3e-121	Kazal_1
CL2234.Contig2_All	early	171	219	Kazal-type serine protease inhibitor domain	PF00050	412.1	8.3e-121	Kazal_1
CL2234.Contig2_All	early	250	298	Kazal-type serine protease inhibitor domain	PF00050	412.1	8.3e-121	Kazal_1
CL2234.Contig2_All	early	328	376	Kazal-type serine protease inhibitor domain	PF00050	412.1	8.3e-121	Kazal_1
CL2234.Contig2_All	early	409	457	Kazal-type serine protease inhibitor domain	PF00050	412.1	8.3e-121	Kazal_1
CL2234.Contig2_All	early	487	535	Kazal-type serine protease inhibitor domain	PF00050	412.1	8.3e-121	Kazal_1
CL2234.Contig2_All	early	554	601	Kazal-type serine protease inhibitor domain	PF00050	412.1	8.3e-121	Kazal_1
CL2234.Contig2_All	early	635	683	Kazal-type serine protease inhibitor domain	PF00050	412.1	8.3e-121	Kazal_1
CL2234.Contig2_All	early	693	738	Kazal-type serine protease inhibitor domain	PF00050	412.1	8.3e-121	Kazal_1
CL2234.Contig2_All	early	69	113	Kazal-type serine protease inhibitor domain	PF07648	375.7	7.7e-110	Kazal_2
CL2234.Contig2_All	early	170	219	Kazal-type serine protease inhibitor domain	PF07648	375.7	7.7e-110	Kazal_2
CL2234.Contig2_All	early	249	298	Kazal-type serine protease inhibitor domain	PF07648	375.7	7.7e-110	Kazal_2
CL2234.Contig2_All	early	327	376	Kazal-type serine protease inhibitor domain	PF07648	375.7	7.7e-110	Kazal_2
CL2234.Contig2_All	early	408	457	Kazal-type serine protease inhibitor domain	PF07648	375.7	7.7e-110	Kazal_2
CL2234.Contig2_All	early	486	535	Kazal-type serine protease inhibitor domain	PF07648	375.7	7.7e-110	Kazal_2
CL2234.Contig2_All	early	553	601	Kazal-type serine protease inhibitor domain	PF07648	375.7	7.7e-110	Kazal_2
CL2234.Contig2_All	early	634	683	Kazal-type serine protease inhibitor domain	PF07648	375.7	7.7e-110	Kazal_2
CL2234.Contig2_All	early	692	738	Kazal-type serine protease inhibitor domain	PF07648	375.7	7.7e-110	Kazal_2
CL2234.Contig2_All	early	485	705	Keratin, high sulfur B2 protein	PF01500	-87.1	0.49	Keratin_B2
CL1419.Contig3_All	early	36	103	Insect cuticle protein	PF00379	23	0.00021	Chitin_bind_4
Unigene54858_All	early	5	52	Insect cuticle protein	PF00379	19.1	0.00048	Chitin_bind_4
Unigene27885_All	early	1	65	Immunoglobulin domain	PF00047	22.6	0.0015	ig
Unigene1923_All	early	150	268	Lectin C-type domain	PF00059	35	2.7e-07	Lectin_C
CL137.Contig7_All	early	38	101	Insect cuticle protein	PF00379	61.8	2.3e-15	Chitin_bind_4
CL1462.Contig2_All	early	7	47	Insect cuticle protein	PF00379	28.4	2.6e-05	Chitin_bind_4
Unigene33_All	early	1	34	Insect cuticle protein	PF00379	16.7	0.0008	Chitin_bind_4
CL1419.Contig4_All	early	39	106	Insect cuticle protein	PF00379	26.7	8.5e-05	Chitin_bind_4
CL137.Contig4_All	early	1	34	Insect cuticle protein	PF00379	1.7	0.02	Chitin_bind_4
CL6856.Contig2_All	early	49	107	Insect cuticle protein	PF00379	39.1	1.6e-08	Chitin_bind_4
CL137.Contig1_All	early	38	101	Insect cuticle protein	PF00379	61.5	2.9e-15	Chitin_bind_4
Unigene28_All	early	45	108	Insect cuticle protein	PF00379	79.4	1.2e-20	Chitin_bind_4
Unigene12_All	early	38	101	Insect cuticle protein	PF00379	62.5	1.4e-15	Chitin_bind_4
CL7779.Contig2_All	early	37	89	Insect cuticle protein	PF00379	43.2	9e-10	Chitin_bind_4
Unigene25_All	early	28	85	Insect cuticle protein	PF00379	49.7	1e-11	Chitin_bind_4
Unigene50_All	early	23	78	Insect cuticle protein	PF00379	41.5	3e-09	Chitin_bind_4
Unigene3888_All	early	4	63	Insect cuticle protein	PF00379	5.2	0.0095	Chitin_bind_4
CL1304.Contig4_All	early	100	203	Domain of unknown function (DUF243)	PF03103	13.9	1.7e-05	DUF243
Unigene17_All	early	32	96	Insect cuticle protein	PF00379	77.6	4.2e-20	Chitin_bind_4
CL6856.Contig3_All	early	49	107	Insect cuticle protein	PF00379	39.1	1.6e-08	Chitin_bind_4
Unigene43_All	early	44	108	Insect cuticle protein	PF00379	78	3.1e-20	Chitin_bind_4
Unigene32_All	early	57	121	Insect cuticle protein	PF00379	82.4	1.4e-21	Chitin_bind_4
Unigene32_All	early	9	51	Lumenal portion of Cytochrome b559, alpha (gene psbE) subunit	PF00284	4	0.91	Cytochrom_B559a
Unigene6_All	early	44	93	Insect cuticle protein	PF00379	-2	0.045	Chitin_bind_4
CL2492.Contig2_All	early	44	108	Insect cuticle protein	PF00379	54.7	3.1e-13	Chitin_bind_4
Unigene44_All	early	46	110	Insect cuticle protein	PF00379	76.1	1.2e-19	Chitin_bind_4
CL1150.Contig4_All	early	38	97	Insect cuticle protein	PF00379	66.9	6.9e-17	Chitin_bind_4
CL1150.Contig1_All	early	38	97	Insect cuticle protein	PF00379	66.9	6.9e-17	Chitin_bind_4
CL1150.Contig2_All	early	38	97	Insect cuticle protein	PF00379	66.9	6.9e-17	Chitin_bind_4
CL6559.Contig2_All	early	163	186	Calponin family repeat	PF00402	27.4	5.3e-05	Calponin
CL6559.Contig2_All	early	24	132	Calponin homology (CH) domain	PF00307	91	3.9e-24	CH
Unigene53979_All	early	163	186	Calponin family repeat	PF00402	27.4	5.3e-05	Calponin
Unigene53979_All	early	24	132	Calponin homology (CH) domain	PF00307	91	3.9e-24	CH
CL7037.Contig2_All	early	7	102	Mitochondrial carrier protein	PF00153	315.4	1.1e-91	Mito_carr
CL7037.Contig2_All	early	107	200	Mitochondrial carrier protein	PF00153	315.4	1.1e-91	Mito_carr
CL7037.Contig2_All	early	206	296	Mitochondrial carrier protein	PF00153	315.4	1.1e-91	Mito_carr
CL940.Contig3_All	early	172	193	Zinc finger, C2H2 type	PF00096	27.7	4.4e-05	zf-C2H2
CL940.Contig3_All	early	238	259	Zinc finger, C2H2 type	PF00096	27.7	4.4e-05	zf-C2H2
CL940.Contig3_All	early	367	388	Zinc finger, C2H2 type	PF00096	27.7	4.4e-05	zf-C2H2
CL418.Contig1_All	early	207	299	Mandelate racemase / muconate lactonizing enzyme, C-terminal domain	PF01188	93.9	5.1e-25	MR_MLE
CL418.Contig1_All	early	20	142	Mandelate racemase / muconate lactonizing enzyme, N-terminal domain	PF02746	-4.8	0.0094	MR_MLE_N
CL8772.Contig1_All	early	202	391	ATPase family associated with various cellular activities (AAA)	PF00004	283.8	3.5e-82	AAA
CL8772.Contig1_All	early	198	333	ATPase family associated with various cellular activities (AAA)	PF07724	-49.8	0.069	AAA_2
CL8772.Contig1_All	early	202	332	ATPase family associated with various cellular activities (AAA)	PF07726	-23.8	0.14	AAA_3
CL8772.Contig1_All	early	202	338	ATPase family associated with various cellular activities (AAA)	PF07728	-6.5	0.0089	AAA_5
CL8772.Contig1_All	early	396	446	Vps4 C terminal oligomerisation domain	PF09336	8.5	0.00012	Vps4_C
Unigene18853_All	early	90	286	Neuromodulin	PF06614	-80.4	0.87	Neuromodulin
CL9057.Contig32_All	early	3093	3198	Calponin homology (CH) domain	PF00307	114.7	2.8e-31	CH
CL9057.Contig32_All	early	1229	1628	Extensin-like region	PF04554	-151.5	0.24	Extensin_2
CL9057.Contig32_All	early	276	572	Merozoite surface protein (SPAM)	PF07133	-147.7	0.64	Merozoite_SPAM
CL9057.Contig32_All	early	2068	2220	Spb1 C-terminal domain	PF07780	-102.6	0.32	Spb1_C
CL9437.Contig9_All	early	858	982	IpaB/EvcA family	PF03278	-49.7	0.85	IpaB_EvcA
CL9437.Contig9_All	early	126	520	Peptidase family M1	PF01433	566.7	2.4e-167	Peptidase_M1
CL9437.Contig18_All	early	127	521	Peptidase family M1	PF01433	566.2	3.4e-167	Peptidase_M1
Unigene26175_All	early	71	99	EF hand	PF00036	14.7	0.36	efhand
Unigene8224_All	early	39	106	Insect cuticle protein	PF00379	25.8	0.00011	Chitin_bind_4
Unigene17578_All	early	10	77	Insect cuticle protein	PF00379	17.8	0.00064	Chitin_bind_4
CL2633.Contig7_All	early	38	103	Insect cuticle protein	PF00379	28	3.4e-05	Chitin_bind_4
CL1988.Contig2_All	early	70	123	Chitin binding Peritrophin-A domain	PF01607	50.5	5.8e-12	CBM_14
CL2951.Contig1_All	early	28	86	Insect cuticle protein	PF00379	29.6	1.1e-05	Chitin_bind_4
CL2951.Contig2_All	early	50	108	Insect cuticle protein	PF00379	29.6	1.1e-05	Chitin_bind_4
CL1.Contig25_All	early	3	127	Actin	PF00022	-109.2	9.7e-09	Actin
CL4688.Contig2_All	early	1	56	Insect cuticle protein	PF00379	19.5	0.00044	Chitin_bind_4
Unigene28788_All	early	137	201	Insect cuticle protein	PF00379	59.8	9.5e-15	Chitin_bind_4
CL8678.Contig1_All	early	186	241	Chitin binding Peritrophin-A domain	PF01607	55.8	1.5e-13	CBM_14
Unigene49446_All	early	23	45	EGF like subdomain	PF09120	19.6	0.0014	EGF-like_subdom
Unigene49446_All	early	47	91	Kazal-type serine protease inhibitor domain	PF00050	49.4	1.3e-11	Kazal_1
Unigene49446_All	early	46	91	Kazal-type serine protease inhibitor domain	PF07648	44.7	3.3e-10	Kazal_2
Unigene6840_All	early	191	246	Chitin binding Peritrophin-A domain	PF01607	55.8	1.5e-13	CBM_14
Unigene34544_All	early	29	93	Insect cuticle protein	PF00379	47	6.5e-11	Chitin_bind_4
CL2164.Contig1_All	early	43	334	FAD dependent oxidoreductase	PF01266	-66	0.23	DAO
CL2164.Contig1_All	early	42	337	GMC oxidoreductase	PF00732	273.8	3.5e-79	GMC_oxred_N
CL2164.Contig1_All	early	43	333	Pyridine nucleotide-disulphide oxidoreductase	PF07992	-57.9	0.42	Pyr_redox_2
Unigene45759_All	early	48	125	Oxidoreductase FAD-binding domain	PF00970	-29.8	0.57	FAD_binding_6
Unigene45759_All	early	46	201	FAD-binding domain	PF08022	54.6	3.4e-13	FAD_binding_8
CL9057.Contig86_All	early	563	668	Calponin homology (CH) domain	PF00307	114.7	2.8e-31	CH
Unigene22902_All	early	860	984	IpaB/EvcA family	PF03278	-49.7	0.85	IpaB_EvcA
Unigene22902_All	early	127	522	Peptidase family M1	PF01433	495.9	4.9e-146	Peptidase_M1
Unigene22902_All	early	424	526	M61 glycyl aminopeptidase	PF05299	-46.2	0.061	Peptidase_M61
CL9437.Contig16_All	early	774	898	IpaB/EvcA family	PF03278	-49.7	0.85	IpaB_EvcA
CL9437.Contig16_All	early	44	436	Peptidase family M1	PF01433	576.3	3.1e-170	Peptidase_M1
CL3275.Contig2_All	early	1775	1888	Protein of unknown function (DUF741)	PF05330	-26.9	0.83	DUF741
CL3275.Contig2_All	early	1657	1802	RhoGAP domain	PF00620	156.9	5.4e-44	RhoGAP
CL3275.Contig2_All	early	1143	1209	SAM domain (Sterile alpha motif)	PF07647	12.6	0.071	SAM_2
CL3275.Contig2_All	early	1887	2089	START domain	PF01852	111	3.6e-30	START
CL1845.Contig1_All	early	22	77	Chitin binding Peritrophin-A domain	PF01607	67.5	4.4e-17	CBM_14
CL1845.Contig1_All	early	87	146	Chitin binding Peritrophin-A domain	PF01607	67.5	4.4e-17	CBM_14
Unigene7926_All	early	1	186	Actin	PF00022	130.7	4.3e-36	Actin
CL3585.Contig3_All	early	23	458	Branched-chain amino acid transport protein	PF05525	-351.8	0.19	Branch_AA_trans
CL3585.Contig3_All	early	315	585	NADH-Ubiquinone/plastoquinone (complex I), various chains	PF00361	-141	0.71	Oxidored_q1
CL3585.Contig3_All	early	251	469	Ribonuclease BN-like family	PF03631	-109.1	0.28	Ribonuclease_BN
CL3585.Contig3_All	early	18	601	Predicted by CLC Genomics Workbench version 7.0.3	PF00209	791.1	6.7e-235	SNF
CL3193.Contig2_All	early	1	288	Extensin-like region	PF04554	-150.8	0.22	Extensin_2
Unigene14644_All	early	16	252	Tropomyosin	PF00261	390.8	2.2e-114	Tropomyosin
Unigene59113_All	early	36	566	Animal haem peroxidase	PF03098	605.7	4.2e-179	An_peroxidase
Unigene59113_All	early	1	226	CMV US	PF08001	-100.3	0.074	CMV_US
Unigene59113_All	early	825	853	EF hand	PF00036	59.4	1.2e-14	efhand
Unigene59113_All	early	861	889	EF hand	PF00036	59.4	1.2e-14	efhand
Unigene59113_All	early	906	934	EF hand	PF00036	59.4	1.2e-14	efhand
Unigene59113_All	early	1223	1321	Oxidoreductase FAD-binding domain	PF00970	-29.9	0.57	FAD_binding_6
Unigene59113_All	early	1221	1324	FAD-binding domain	PF08022	54.2	4.5e-13	FAD_binding_8
Unigene59113_All	early	1038	1185	Ferric reductase like transmembrane component	PF01794	138.5	1.9e-38	Ferric_reduct
Unigene59113_All	early	1334	1433	Oxidoreductase NAD-binding domain	PF00175	-5.3	0.0068	NAD_binding_1
Unigene59113_All	early	1330	1486	Ferric reductase NAD binding domain	PF08030	68.6	2e-17	NAD_binding_6
Unigene31388_All	early	32	220	Trypsin	PF00089	149.6	8.8e-42	Trypsin
Unigene41586_All	early	38	96	Insect cuticle protein	PF00379	23.2	0.0002	Chitin_bind_4
CL6252.Contig1_All	early	378	468	C2 domain	PF00168	14.4	0.0062	C2
Unigene5835_All	early	56	499	Alkaline phosphatase	PF00245	547.3	1.6e-161	Alk_phosphatase
Unigene5835_All	early	55	491	Sulfatase	PF00884	-84.8	0.57	Sulfatase
CL9437.Contig1_All	early	44	436	Peptidase family M1	PF01433	576.3	3.1e-170	Peptidase_M1
Unigene19321_All	early	44	437	Peptidase family M1	PF01433	494.9	9.8e-146	Peptidase_M1
Unigene19321_All	early	339	441	M61 glycyl aminopeptidase	PF05299	-46.2	0.061	Peptidase_M61
Unigene28747_All	early	2	151	Pyruvate ferredoxin/flavodoxin oxidoreductase	PF01558	-67.6	0.75	POR
Unigene6032_All	early	201	742	Animal haem peroxidase	PF03098	1599.5	0	An_peroxidase
Unigene6032_All	early	910	1456	Animal haem peroxidase	PF03098	1599.5	0	An_peroxidase
Unigene49517_All	early	91	331	Trypsin	PF00089	208.1	2.1e-59	Trypsin
CL1896.Contig7_All	early	12	53	Thymosin beta-4 family	PF01290	126.1	1e-34	Thymosin
CL1896.Contig7_All	early	54	91	Thymosin beta-4 family	PF01290	126.1	1e-34	Thymosin
CL1896.Contig7_All	early	94	129	Thymosin beta-4 family	PF01290	126.1	1e-34	Thymosin
CL1896.Contig7_All	early	132	167	Thymosin beta-4 family	PF01290	126.1	1e-34	Thymosin
CL1896.Contig7_All	early	171	204	Thymosin beta-4 family	PF01290	126.1	1e-34	Thymosin
Unigene5773_All	early	12	53	Thymosin beta-4 family	PF01290	108.6	1.9e-29	Thymosin
Unigene5773_All	early	54	91	Thymosin beta-4 family	PF01290	108.6	1.9e-29	Thymosin
Unigene5773_All	early	94	129	Thymosin beta-4 family	PF01290	108.6	1.9e-29	Thymosin
Unigene5773_All	early	132	167	Thymosin beta-4 family	PF01290	108.6	1.9e-29	Thymosin
Unigene5773_All	early	171	204	Thymosin beta-4 family	PF01290	108.6	1.9e-29	Thymosin
CL153.Contig2_All	early	2	151	Pyruvate ferredoxin/flavodoxin oxidoreductase	PF01558	-67.6	0.75	POR
Unigene53813_All	early	10	129	AhpC/TSA family	PF00578	24	1.7e-05	AhpC-TSA
Unigene53813_All	early	151	272	AhpC/TSA family	PF00578	24	1.7e-05	AhpC-TSA
Unigene53813_All	early	150	290	Redoxin	PF08534	-18.2	0.099	Redoxin
Unigene53813_All	early	168	285	Thioredoxin	PF00085	-37.4	0.22	Thioredoxin
Unigene49876_All	early	53	191	Lipocalin / cytosolic fatty-acid binding protein family	PF00061	8.3	0.0053	Lipocalin
Unigene49876_All	early	47	189	Lipocalin-like domain	PF08212	-54.7	0.046	Lipocalin_2
Unigene49876_All	early	36	169	Triabin	PF03973	-37.5	0.012	Triabin
Unigene49876_All	early	15	195	Violaxanthin de-epoxidase (VDE)	PF07137	-53.7	0.19	VDE
Unigene34001_All	early	12	597	Angiotensin-converting enzyme	PF01401	739.8	1.8e-219	Peptidase_M2
Unigene34001_All	early	146	577	Carboxypeptidase Taq (M32) metallopeptidase	PF02074	-292.6	0.0071	Peptidase_M32
CL519.Contig3_All	early	2261	3222	Atrophin-1 family	PF03154	-649.2	0.61	Atrophin-1
CL519.Contig3_All	early	2726	2819	Immunoglobulin I-set domain	PF07679	22.7	6e-05	I-set
CL519.Contig3_All	early	2740	2804	Immunoglobulin domain	PF00047	24.6	0.00036	ig
CL519.Contig3_All	early	614	704	K-box region	PF01486	-38.5	0.78	K-box
CL519.Contig3_All	early	1525	1631	PH domain	PF00169	72.2	1.7e-18	PH
CL519.Contig3_All	early	2236	2351	PH domain	PF00169	72.2	1.7e-18	PH
CL519.Contig3_All	early	2887	3192	Protein kinase domain	PF00069	196	9.1e-56	Pkinase
CL519.Contig3_All	early	2887	3190	Protein tyrosine kinase	PF07714	-39.8	5.8e-10	Pkinase_Tyr
CL519.Contig3_All	early	1336	1505	RhoGEF domain	PF00621	232.1	1.3e-66	RhoGEF
CL519.Contig3_All	early	2045	2222	RhoGEF domain	PF00621	232.1	1.3e-66	RhoGEF
CL519.Contig3_All	early	2900	3034	RIO1 family	PF01163	-101.8	0.41	RIO1
CL519.Contig3_All	early	1692	1757	SH3 domain	PF00018	10.7	0.0034	SH3_1
CL519.Contig3_All	early	2557	2617	SH3 domain	PF00018	10.7	0.0034	SH3_1
CL519.Contig3_All	early	1693	1757	Variant SH3 domain	PF07653	36.2	1.1e-07	SH3_2
CL519.Contig3_All	early	2558	2617	Variant SH3 domain	PF07653	36.2	1.1e-07	SH3_2
CL519.Contig3_All	early	173	303	Spectrin repeat	PF00435	64.5	3.5e-16	Spectrin
CL519.Contig3_All	early	305	411	Spectrin repeat	PF00435	64.5	3.5e-16	Spectrin
CL519.Contig3_All	early	574	678	Spectrin repeat	PF00435	64.5	3.5e-16	Spectrin
CL519.Contig3_All	early	679	793	Spectrin repeat	PF00435	64.5	3.5e-16	Spectrin
CL519.Contig3_All	early	911	1016	Spectrin repeat	PF00435	64.5	3.5e-16	Spectrin
CL519.Contig3_All	early	1175	1281	Spectrin repeat	PF00435	64.5	3.5e-16	Spectrin
CL519.Contig3_All	early	2725	2828	Immunoglobulin V-set domain	PF07686	-10	0.55	V-set
CL5000.Contig1_All	early	89	159	KH domain	PF00013	14.2	0.021	KH_1
CL9437.Contig8_All	early	127	521	Peptidase family M1	PF01433	566.2	3.4e-167	Peptidase_M1
CL325.Contig4_All	early	1047	1310	Alpha-2-macroglobulin family N-terminal region	PF01835	-79.2	0.2	A2M_N
CL325.Contig4_All	early	35	140	Calponin homology (CH) domain	PF00307	198.5	1.6e-56	CH
CL325.Contig4_All	early	160	262	Calponin homology (CH) domain	PF00307	198.5	1.6e-56	CH
CL325.Contig4_All	early	271	364	Filamin/ABP280 repeat	PF00630	1659	0	Filamin
CL325.Contig4_All	early	371	464	Filamin/ABP280 repeat	PF00630	1659	0	Filamin
CL325.Contig4_All	early	470	561	Filamin/ABP280 repeat	PF00630	1659	0	Filamin
CL325.Contig4_All	early	566	652	Filamin/ABP280 repeat	PF00630	1659	0	Filamin
CL325.Contig4_All	early	660	751	Filamin/ABP280 repeat	PF00630	1659	0	Filamin
CL325.Contig4_All	early	757	847	Filamin/ABP280 repeat	PF00630	1659	0	Filamin
CL325.Contig4_All	early	853	953	Filamin/ABP280 repeat	PF00630	1659	0	Filamin
CL325.Contig4_All	early	959	1046	Filamin/ABP280 repeat	PF00630	1659	0	Filamin
CL325.Contig4_All	early	1052	1145	Filamin/ABP280 repeat	PF00630	1659	0	Filamin
CL325.Contig4_All	early	1151	1242	Filamin/ABP280 repeat	PF00630	1659	0	Filamin
CL325.Contig4_All	early	1248	1337	Filamin/ABP280 repeat	PF00630	1659	0	Filamin
CL325.Contig4_All	early	1352	1435	Filamin/ABP280 repeat	PF00630	1659	0	Filamin
CL325.Contig4_All	early	1440	1533	Filamin/ABP280 repeat	PF00630	1659	0	Filamin
CL325.Contig4_All	early	1629	1716	Filamin/ABP280 repeat	PF00630	1659	0	Filamin
CL325.Contig4_All	early	1754	1814	Filamin/ABP280 repeat	PF00630	1659	0	Filamin
CL325.Contig4_All	early	1822	1909	Filamin/ABP280 repeat	PF00630	1659	0	Filamin
CL325.Contig4_All	early	1916	2004	Filamin/ABP280 repeat	PF00630	1659	0	Filamin
CL325.Contig4_All	early	2011	2097	Filamin/ABP280 repeat	PF00630	1659	0	Filamin
CL325.Contig4_All	early	2141	2230	Filamin/ABP280 repeat	PF00630	1659	0	Filamin
CL325.Contig4_All	early	1477	1527	Putative Ig domain	PF05345	10.5	0.25	He_PIG
CL325.Contig17_All	early	1029	1292	Alpha-2-macroglobulin family N-terminal region	PF01835	-79.2	0.2	A2M_N
CL325.Contig17_All	early	17	122	Calponin homology (CH) domain	PF00307	198.5	1.6e-56	CH
CL325.Contig17_All	early	142	244	Calponin homology (CH) domain	PF00307	198.5	1.6e-56	CH
CL325.Contig17_All	early	253	346	Filamin/ABP280 repeat	PF00630	1659	0	Filamin
CL325.Contig17_All	early	353	446	Filamin/ABP280 repeat	PF00630	1659	0	Filamin
CL325.Contig17_All	early	452	543	Filamin/ABP280 repeat	PF00630	1659	0	Filamin
CL325.Contig17_All	early	548	634	Filamin/ABP280 repeat	PF00630	1659	0	Filamin
CL325.Contig17_All	early	642	733	Filamin/ABP280 repeat	PF00630	1659	0	Filamin
CL325.Contig17_All	early	739	829	Filamin/ABP280 repeat	PF00630	1659	0	Filamin
CL325.Contig17_All	early	835	935	Filamin/ABP280 repeat	PF00630	1659	0	Filamin
CL325.Contig17_All	early	941	1028	Filamin/ABP280 repeat	PF00630	1659	0	Filamin
CL325.Contig17_All	early	1034	1127	Filamin/ABP280 repeat	PF00630	1659	0	Filamin
CL325.Contig17_All	early	1133	1224	Filamin/ABP280 repeat	PF00630	1659	0	Filamin
CL325.Contig17_All	early	1230	1319	Filamin/ABP280 repeat	PF00630	1659	0	Filamin
CL325.Contig17_All	early	1334	1417	Filamin/ABP280 repeat	PF00630	1659	0	Filamin
CL325.Contig17_All	early	1422	1515	Filamin/ABP280 repeat	PF00630	1659	0	Filamin
CL325.Contig17_All	early	1611	1698	Filamin/ABP280 repeat	PF00630	1659	0	Filamin
CL325.Contig17_All	early	1736	1796	Filamin/ABP280 repeat	PF00630	1659	0	Filamin
CL325.Contig17_All	early	1804	1891	Filamin/ABP280 repeat	PF00630	1659	0	Filamin
CL325.Contig17_All	early	1898	1986	Filamin/ABP280 repeat	PF00630	1659	0	Filamin
CL325.Contig17_All	early	1993	2079	Filamin/ABP280 repeat	PF00630	1659	0	Filamin
CL325.Contig17_All	early	2123	2212	Filamin/ABP280 repeat	PF00630	1659	0	Filamin
CL325.Contig17_All	early	1459	1509	Putative Ig domain	PF05345	10.5	0.25	He_PIG
Unigene48749_All	early	93	282	Malic enzyme, N-terminal domain	PF00390	451.2	1.4e-132	malic
Unigene48749_All	early	284	537	Malic enzyme, NAD binding domain	PF03949	461.8	9.2e-136	Malic_M
CL695.Contig27_All	early	140	246	Tropomyosin	PF00261	-96.9	0.004	Tropomyosin
CL1157.Contig4_All	early	141	196	Chitin binding Peritrophin-A domain	PF01607	53.1	9.4e-13	CBM_14
CL3646.Contig3_All	early	5	341	Extensin-like region	PF04554	-135.5	0.054	Extensin_2
CL3646.Contig3_All	early	650	890	Trypsin	PF00089	212.1	1.3e-60	Trypsin
CL4364.Contig2_All	early	279	586	Extensin-like region	PF04554	-114.5	0.0077	Extensin_2
Unigene13793_All	early	123	152	EGF-like domain	PF07974	10	0.19	EGF_2
Unigene13793_All	early	141	314	Keratin, high sulfur B2 protein	PF01500	-90.6	0.87	Keratin_B2
Unigene53846_All	early	7	205	Reticulon	PF02453	-84.9	0.44	Reticulon
CL5743.Contig4_All	early	720	800	C2 domain	PF00168	102.1	1.7e-27	C2
CL5743.Contig4_All	early	621	708	Starch binding domain	PF00686	-35.6	0.45	CBM_20
CL5743.Contig4_All	early	520	621	Herpesvirus immediate early protein	PF02479	-57.2	0.76	Herpes_IE68
CL5743.Contig4_All	early	956	1049	RCSD region	PF05177	-15.2	0.51	RCSD
Unigene25670_All	h	19	54	PHD-finger	PF00628	-15.1	0.78	PHD
Unigene25670_All	h	18	40	Zinc finger, C2H2 type	PF00096	26.1	0.00013	zf-C2H2
Unigene86185_All	h	50	70	OAR domain	PF03826	12.7	0.095	OAR
CL7764.Contig2_All	h	1580	2416	Atrophin-1 family	PF03154	-645.3	0.52	Atrophin-1
CL7764.Contig2_All	h	971	999	C1-like domain	PF07649	-1.5	0.8	C1_3
CL7764.Contig2_All	h	2605	2664	Collagen triple helix repeat (20 copies)	PF01391	-17.5	0.0032	Collagen
CL7764.Contig2_All	h	1834	2012	Formin Homology Region 1	PF06346	9	0.0045	Drf_FH1
CL7764.Contig2_All	h	1794	2075	Extensin-like region	PF04554	-141.1	0.091	Extensin_2
CL7764.Contig2_All	h	972	1024	PHD-finger	PF00628	64.1	4.6e-16	PHD
CL7764.Contig2_All	h	2352	2425	RyR domain	PF02026	-24.9	0.11	RyR
CL7764.Contig2_All	h	2023	2129	SPOC domain	PF07744	121.1	3.4e-33	SPOC
CL7764.Contig2_All	h	1163	1207	Associated with TFs and helicases	PF07533	45.6	1.7e-10	TCH
CL7764.Contig2_All	h	1359	1480	Transcription factor S-II (TFIIS), central domain	PF07500	118.4	2.2e-32	TFIIS_M
CL7764.Contig2_All	h	129	446	TolA protein	PF06519	-165.7	0.25	TolA
Unigene59193_All	h	424	504	BAG domain	PF02179	-4.3	0.97	BAG
Unigene38830_All	h	41	73	Ankyrin repeat	PF00023	115.6	1.5e-31	Ank
Unigene38830_All	h	74	106	Ankyrin repeat	PF00023	115.6	1.5e-31	Ank
Unigene38830_All	h	107	140	Ankyrin repeat	PF00023	115.6	1.5e-31	Ank
Unigene38830_All	h	141	174	Ankyrin repeat	PF00023	115.6	1.5e-31	Ank
Unigene38830_All	h	175	207	Ankyrin repeat	PF00023	115.6	1.5e-31	Ank
Unigene38830_All	h	379	441	DHHC zinc finger domain	PF01529	49.5	1.2e-11	zf-DHHC
Unigene23778_All	h	36	650	Actin	PF00022	33.6	2.4e-16	Actin
Unigene23778_All	h	227	597	TolA protein	PF06519	-171.5	0.45	TolA
CL2184.Contig4_All	h	8	126	Glycine rich protein family	PF07172	-1.6	0.0001	GRP
Unigene5337_All	h	25	171	Integrase core domain	PF00665	41.3	3.6e-09	rve
Unigene62055_All	h	50	193	Domain of unknown function DUF19	PF01579	-81.8	0.11	DUF19
Unigene23537_All	h	1060	1117	Collagen triple helix repeat (20 copies)	PF01391	14.7	6.5e-05	Collagen
CL1936.Contig2_All	h	1	353	Catalase	PF00199	860.9	6.4e-256	Catalase
CL7735.Contig1_All	h	41	128	C2 domain	PF00168	230.5	3.7e-66	C2
CL7735.Contig1_All	h	171	259	C2 domain	PF00168	230.5	3.7e-66	C2
Unigene22412_All	h	71	333	7 transmembrane receptor (rhodopsin family)	PF00001	233	6.7e-67	7tm_1
Unigene22412_All	h	58	341	7TM chemoreceptor	PF01461	-156.5	0.19	7tm_4
Unigene22412_All	h	80	245	Protein of unknown function (DUF975)	PF06161	-118.7	0.51	DUF975
Unigene19981_All	h	69	331	7 transmembrane receptor (rhodopsin family)	PF00001	233	6.7e-67	7tm_1
Unigene19981_All	h	56	339	7TM chemoreceptor	PF01461	-156.5	0.19	7tm_4
Unigene19981_All	h	78	243	Protein of unknown function (DUF975)	PF06161	-118.7	0.51	DUF975
CL4632.Contig3_All	h	49	252	Protein of unknown function (DUF745)	PF05335	-121.1	0.43	DUF745
CL4632.Contig3_All	h	1	66	Glycine rich protein family	PF07172	-9.3	0.00065	GRP
CL5030.Contig2_All	h	45	254	Protein of unknown function (DUF745)	PF05335	-98.4	0.02	DUF745
CL5030.Contig2_All	h	1	67	Glycine rich protein family	PF07172	-22.1	0.014	GRP
Unigene27886_All	h	1	215	Ligand-gated ion channel	PF00060	-130.7	0.025	Lig_chan
Unigene71655_All	h	39	152	CUB domain	PF00431	30.6	1.4e-08	CUB
Unigene78916_All	h	11	37	Zinc finger C-x8-C-x5-C-x3-H type (and similar)	PF00642	1.8	0.81	zf-CCCH
Unigene36152_All	h	29	230	Protein of unknown function (DUF745)	PF05335	-94.1	0.011	DUF745
Unigene37128_All	h	43	238	Protein of unknown function (DUF745)	PF05335	-105.9	0.056	DUF745
Unigene37128_All	h	1	52	Glycine rich protein family	PF07172	-32.1	0.16	GRP
Unigene20888_All	h	73	170	Oxidoreductase FAD-binding domain	PF00970	95.1	2.2e-25	FAD_binding_6
Unigene20888_All	h	179	297	Oxidoreductase NAD-binding domain	PF00175	55.5	1.9e-13	NAD_binding_1
Unigene20888_All	h	175	296	Ferric reductase NAD binding domain	PF08030	-9.9	0.00044	NAD_binding_6
Unigene42326_All	h	1	163	Glycosyltransferase family 10 (fucosyltransferase)	PF00852	-223.6	0.91	Glyco_transf_10
CL4632.Contig1_All	h	42	245	Protein of unknown function (DUF745)	PF05335	-121.1	0.43	DUF745
CL4632.Contig1_All	h	1	59	Glycine rich protein family	PF07172	-16.1	0.0033	GRP
CL4632.Contig1_All	h	1	192	Mucin-like glycoprotein	PF01456	-23.9	0.55	Mucin
Unigene59344_All	h	55	108	Cytochrome c oxidase subunit VIIa	PF02238	21.7	0.0027	COX7a
Unigene25367_All	h	49	251	Protein of unknown function (DUF745)	PF05335	-83.2	0.0026	DUF745
Unigene25367_All	h	1	68	Glycine rich protein family	PF07172	-20.3	0.0092	GRP
CL4632.Contig2_All	h	42	245	Protein of unknown function (DUF745)	PF05335	-121.1	0.43	DUF745
CL4632.Contig2_All	h	1	59	Glycine rich protein family	PF07172	-16.1	0.0033	GRP
CL4632.Contig2_All	h	1	192	Mucin-like glycoprotein	PF01456	-23.9	0.55	Mucin
CL5030.Contig1_All	h	45	254	Protein of unknown function (DUF745)	PF05335	-98.4	0.02	DUF745
CL5030.Contig1_All	h	1	67	Glycine rich protein family	PF07172	-22.1	0.014	GRP
Unigene38251_All	h	3	63	Glycine rich protein family	PF07172	-23.3	0.019	GRP
Unigene11197_All	h	56	198	Lipocalin / cytosolic fatty-acid binding protein family	PF00061	1	0.025	Lipocalin
Unigene11197_All	h	50	196	Lipocalin-like domain	PF08212	-41.1	0.0038	Lipocalin_2
Unigene49509_All	h	102	197	Hsp20/alpha crystallin family	PF00011	50.2	7.1e-12	HSP20
CL7722.Contig2_All	h	28	237	Neurotransmitter-gated ion-channel ligand binding domain	PF02931	190.4	4.4e-54	Neur_chan_LBD
CL7722.Contig2_All	h	244	413	Neurotransmitter-gated ion-channel transmembrane region	PF02932	-35.1	6.4e-06	Neur_chan_memb
Unigene28729_All	h	179	212	HEAT repeat	PF02985	14.8	0.16	HEAT
Unigene28729_All	h	229	265	HEAT repeat	PF02985	14.8	0.16	HEAT
Unigene28729_All	h	1	47	PHD-finger	PF00628	-3.3	0.032	PHD
Unigene28729_All	h	717	982	Protein kinase domain	PF00069	272.8	6.9e-79	Pkinase
Unigene28729_All	h	717	982	Protein tyrosine kinase	PF07714	74.3	4e-19	Pkinase_Tyr
Unigene28729_All	h	2	44	Zinc finger, C3HC4 type (RING finger)	PF00097	-5.9	0.43	zf-C3HC4
CL9298.Contig1_All	h	2	185	Reverse transcriptase (RNA-dependent DNA polymerase)	PF00078	-7.3	0.00021	RVT_1
CL4943.Contig1_All	h	4	361	Extensin-like region	PF04554	-154.9	0.32	Extensin_2
CL1329.Contig18_All	h	6	85	PDZ domain (Also known as DHR or GLGF)	PF00595	43	1e-09	PDZ
CL1329.Contig13_All	h	6	85	PDZ domain (Also known as DHR or GLGF)	PF00595	43	1e-09	PDZ
CL1329.Contig16_All	h	6	85	PDZ domain (Also known as DHR or GLGF)	PF00595	43	1e-09	PDZ
CL1329.Contig12_All	h	6	85	PDZ domain (Also known as DHR or GLGF)	PF00595	43	1e-09	PDZ
CL1329.Contig7_All	h	6	85	PDZ domain (Also known as DHR or GLGF)	PF00595	43	1e-09	PDZ
CL1329.Contig15_All	h	6	85	PDZ domain (Also known as DHR or GLGF)	PF00595	43	1e-09	PDZ
CL1329.Contig17_All	h	6	85	PDZ domain (Also known as DHR or GLGF)	PF00595	43	1e-09	PDZ
CL1329.Contig5_All	h	6	85	PDZ domain (Also known as DHR or GLGF)	PF00595	43	1e-09	PDZ
CL1329.Contig1_All	h	6	85	PDZ domain (Also known as DHR or GLGF)	PF00595	43	1e-09	PDZ
CL1329.Contig19_All	h	6	85	PDZ domain (Also known as DHR or GLGF)	PF00595	43	1e-09	PDZ
CL1329.Contig4_All	h	6	85	PDZ domain (Also known as DHR or GLGF)	PF00595	43	1e-09	PDZ
CL1329.Contig25_All	h	6	85	PDZ domain (Also known as DHR or GLGF)	PF00595	43	1e-09	PDZ
CL1329.Contig2_All	h	6	85	PDZ domain (Also known as DHR or GLGF)	PF00595	43	1e-09	PDZ
CL1329.Contig3_All	h	6	85	PDZ domain (Also known as DHR or GLGF)	PF00595	43	1e-09	PDZ
CL1329.Contig24_All	h	6	85	PDZ domain (Also known as DHR or GLGF)	PF00595	43	1e-09	PDZ
CL3699.Contig1_All	h	89	216	Calpain family cysteine protease	PF00648	8.8	1.4e-14	Peptidase_C2
CL1306.Contig1_All	h	1764	1828	Adenovirus E3 region protein CR1	PF02440	-17.3	0.2	Adeno_E3_CR1
CL1306.Contig1_All	h	601	677	Immunoglobulin C1-set domain	PF07654	-4.6	0.0078	C1-set
CL1306.Contig1_All	h	304	398	CD80-like C2-set immunoglobulin domain	PF08205	56.5	9e-14	C2-set_2
CL1306.Contig1_All	h	599	676	CD80-like C2-set immunoglobulin domain	PF08205	56.5	9e-14	C2-set_2
CL1306.Contig1_All	h	874	962	CD80-like C2-set immunoglobulin domain	PF08205	56.5	9e-14	C2-set_2
CL1306.Contig1_All	h	972	1057	CD80-like C2-set immunoglobulin domain	PF08205	56.5	9e-14	C2-set_2
CL1306.Contig1_All	h	1167	1250	CD80-like C2-set immunoglobulin domain	PF08205	56.5	9e-14	C2-set_2
CL1306.Contig1_All	h	1837	1917	CD80-like C2-set immunoglobulin domain	PF08205	56.5	9e-14	C2-set_2
CL1306.Contig1_All	h	2017	2100	CD80-like C2-set immunoglobulin domain	PF08205	56.5	9e-14	C2-set_2
CL1306.Contig1_All	h	2111	2188	CD80-like C2-set immunoglobulin domain	PF08205	56.5	9e-14	C2-set_2
CL1306.Contig1_All	h	2385	2462	CD80-like C2-set immunoglobulin domain	PF08205	56.5	9e-14	C2-set_2
CL1306.Contig1_All	h	2474	2551	CD80-like C2-set immunoglobulin domain	PF08205	56.5	9e-14	C2-set_2
CL1306.Contig1_All	h	1188	1259	Cadherin prodomain like	PF08758	-19.4	0.2	Cadherin_pro
CL1306.Contig1_All	h	3312	3353	EGF-like domain	PF00008	41.5	3e-09	EGF
CL1306.Contig1_All	h	3359	3397	EGF-like domain	PF00008	41.5	3e-09	EGF
CL1306.Contig1_All	h	3403	3437	EGF-like domain	PF00008	41.5	3e-09	EGF
CL1306.Contig1_All	h	3443	3477	EGF-like domain	PF00008	41.5	3e-09	EGF
CL1306.Contig1_All	h	3483	3521	EGF-like domain	PF00008	41.5	3e-09	EGF
CL1306.Contig1_All	h	3527	3564	EGF-like domain	PF00008	41.5	3e-09	EGF
CL1306.Contig1_All	h	3570	3604	EGF-like domain	PF00008	41.5	3e-09	EGF
CL1306.Contig1_All	h	3610	3650	EGF-like domain	PF00008	41.5	3e-09	EGF
CL1306.Contig1_All	h	3314	3353	Calcium binding EGF domain	PF07645	243	6.7e-70	EGF_CA
CL1306.Contig1_All	h	3355	3397	Calcium binding EGF domain	PF07645	243	6.7e-70	EGF_CA
CL1306.Contig1_All	h	3399	3437	Calcium binding EGF domain	PF07645	243	6.7e-70	EGF_CA
CL1306.Contig1_All	h	3439	3477	Calcium binding EGF domain	PF07645	243	6.7e-70	EGF_CA
CL1306.Contig1_All	h	3479	3521	Calcium binding EGF domain	PF07645	243	6.7e-70	EGF_CA
CL1306.Contig1_All	h	3523	3564	Calcium binding EGF domain	PF07645	243	6.7e-70	EGF_CA
CL1306.Contig1_All	h	3566	3604	Calcium binding EGF domain	PF07645	243	6.7e-70	EGF_CA
CL1306.Contig1_All	h	3606	3650	Calcium binding EGF domain	PF07645	243	6.7e-70	EGF_CA
CL1306.Contig1_All	h	3078	3263	G2F domain	PF07474	147.9	2.7e-41	G2F
CL1306.Contig1_All	h	711	782	Putative Ig domain	PF05345	6	0.88	He_PIG
CL1306.Contig1_All	h	2423	2460	Putative Ig domain	PF05345	6	0.88	He_PIG
CL1306.Contig1_All	h	9	96	Immunoglobulin I-set domain	PF07679	1468	0	I-set
CL1306.Contig1_All	h	107	193	Immunoglobulin I-set domain	PF07679	1468	0	I-set
CL1306.Contig1_All	h	206	299	Immunoglobulin I-set domain	PF07679	1468	0	I-set
CL1306.Contig1_All	h	303	404	Immunoglobulin I-set domain	PF07679	1468	0	I-set
CL1306.Contig1_All	h	410	498	Immunoglobulin I-set domain	PF07679	1468	0	I-set
CL1306.Contig1_All	h	502	587	Immunoglobulin I-set domain	PF07679	1468	0	I-set
CL1306.Contig1_All	h	594	682	Immunoglobulin I-set domain	PF07679	1468	0	I-set
CL1306.Contig1_All	h	696	777	Immunoglobulin I-set domain	PF07679	1468	0	I-set
CL1306.Contig1_All	h	781	870	Immunoglobulin I-set domain	PF07679	1468	0	I-set
CL1306.Contig1_All	h	874	968	Immunoglobulin I-set domain	PF07679	1468	0	I-set
CL1306.Contig1_All	h	972	1063	Immunoglobulin I-set domain	PF07679	1468	0	I-set
CL1306.Contig1_All	h	1077	1163	Immunoglobulin I-set domain	PF07679	1468	0	I-set
CL1306.Contig1_All	h	1167	1257	Immunoglobulin I-set domain	PF07679	1468	0	I-set
CL1306.Contig1_All	h	1261	1351	Immunoglobulin I-set domain	PF07679	1468	0	I-set
CL1306.Contig1_All	h	1355	1445	Immunoglobulin I-set domain	PF07679	1468	0	I-set
CL1306.Contig1_All	h	1459	1545	Immunoglobulin I-set domain	PF07679	1468	0	I-set
CL1306.Contig1_All	h	1579	1666	Immunoglobulin I-set domain	PF07679	1468	0	I-set
CL1306.Contig1_All	h	1834	1923	Immunoglobulin I-set domain	PF07679	1468	0	I-set
CL1306.Contig1_All	h	1927	2013	Immunoglobulin I-set domain	PF07679	1468	0	I-set
CL1306.Contig1_All	h	2017	2106	Immunoglobulin I-set domain	PF07679	1468	0	I-set
CL1306.Contig1_All	h	2110	2194	Immunoglobulin I-set domain	PF07679	1468	0	I-set
CL1306.Contig1_All	h	2198	2284	Immunoglobulin I-set domain	PF07679	1468	0	I-set
CL1306.Contig1_All	h	2288	2377	Immunoglobulin I-set domain	PF07679	1468	0	I-set
CL1306.Contig1_All	h	2381	2468	Immunoglobulin I-set domain	PF07679	1468	0	I-set
CL1306.Contig1_All	h	2472	2557	Immunoglobulin I-set domain	PF07679	1468	0	I-set
CL1306.Contig1_All	h	2561	2647	Immunoglobulin I-set domain	PF07679	1468	0	I-set
CL1306.Contig1_All	h	2651	2735	Immunoglobulin I-set domain	PF07679	1468	0	I-set
CL1306.Contig1_All	h	21	81	Immunoglobulin domain	PF00047	995.9	1.5e-296	ig
CL1306.Contig1_All	h	121	178	Immunoglobulin domain	PF00047	995.9	1.5e-296	ig
CL1306.Contig1_All	h	220	284	Immunoglobulin domain	PF00047	995.9	1.5e-296	ig
CL1306.Contig1_All	h	318	389	Immunoglobulin domain	PF00047	995.9	1.5e-296	ig
CL1306.Contig1_All	h	424	483	Immunoglobulin domain	PF00047	995.9	1.5e-296	ig
CL1306.Contig1_All	h	517	572	Immunoglobulin domain	PF00047	995.9	1.5e-296	ig
CL1306.Contig1_All	h	608	667	Immunoglobulin domain	PF00047	995.9	1.5e-296	ig
CL1306.Contig1_All	h	703	762	Immunoglobulin domain	PF00047	995.9	1.5e-296	ig
CL1306.Contig1_All	h	796	855	Immunoglobulin domain	PF00047	995.9	1.5e-296	ig
CL1306.Contig1_All	h	890	953	Immunoglobulin domain	PF00047	995.9	1.5e-296	ig
CL1306.Contig1_All	h	988	1048	Immunoglobulin domain	PF00047	995.9	1.5e-296	ig
CL1306.Contig1_All	h	1090	1148	Immunoglobulin domain	PF00047	995.9	1.5e-296	ig
CL1306.Contig1_All	h	1182	1242	Immunoglobulin domain	PF00047	995.9	1.5e-296	ig
CL1306.Contig1_All	h	1277	1336	Immunoglobulin domain	PF00047	995.9	1.5e-296	ig
CL1306.Contig1_All	h	1370	1430	Immunoglobulin domain	PF00047	995.9	1.5e-296	ig
CL1306.Contig1_All	h	1473	1530	Immunoglobulin domain	PF00047	995.9	1.5e-296	ig
CL1306.Contig1_All	h	1593	1651	Immunoglobulin domain	PF00047	995.9	1.5e-296	ig
CL1306.Contig1_All	h	1756	1815	Immunoglobulin domain	PF00047	995.9	1.5e-296	ig
CL1306.Contig1_All	h	1850	1908	Immunoglobulin domain	PF00047	995.9	1.5e-296	ig
CL1306.Contig1_All	h	1942	1998	Immunoglobulin domain	PF00047	995.9	1.5e-296	ig
CL1306.Contig1_All	h	2033	2091	Immunoglobulin domain	PF00047	995.9	1.5e-296	ig
CL1306.Contig1_All	h	2124	2179	Immunoglobulin domain	PF00047	995.9	1.5e-296	ig
CL1306.Contig1_All	h	2212	2269	Immunoglobulin domain	PF00047	995.9	1.5e-296	ig
CL1306.Contig1_All	h	2302	2362	Immunoglobulin domain	PF00047	995.9	1.5e-296	ig
CL1306.Contig1_All	h	2396	2453	Immunoglobulin domain	PF00047	995.9	1.5e-296	ig
CL1306.Contig1_All	h	2486	2542	Immunoglobulin domain	PF00047	995.9	1.5e-296	ig
CL1306.Contig1_All	h	2575	2632	Immunoglobulin domain	PF00047	995.9	1.5e-296	ig
CL1306.Contig1_All	h	2665	2720	Immunoglobulin domain	PF00047	995.9	1.5e-296	ig
CL1306.Contig1_All	h	3402	3437	Laminin EGF-like (Domains III and V)	PF00053	-14	0.57	Laminin_EGF
CL1306.Contig1_All	h	3410	3472	Metallothionein	PF05522	-6	0.39	Metallothionein
CL1306.Contig1_All	h	3570	3604	Thrombomodulin like fifth domain, EGF-like	PF09064	1.6	0.5	Tme5_EGF_like
CL1306.Contig1_All	h	2742	2792	Thrombospondin type 1 domain	PF00090	342.8	6e-100	TSP_1
CL1306.Contig1_All	h	2799	2849	Thrombospondin type 1 domain	PF00090	342.8	6e-100	TSP_1
CL1306.Contig1_All	h	2856	2906	Thrombospondin type 1 domain	PF00090	342.8	6e-100	TSP_1
CL1306.Contig1_All	h	2913	2963	Thrombospondin type 1 domain	PF00090	342.8	6e-100	TSP_1
CL1306.Contig1_All	h	2970	3020	Thrombospondin type 1 domain	PF00090	342.8	6e-100	TSP_1
CL1306.Contig1_All	h	3027	3077	Thrombospondin type 1 domain	PF00090	342.8	6e-100	TSP_1
CL1306.Contig1_All	h	8	97	Immunoglobulin V-set domain	PF07686	328.1	1.6e-95	V-set
CL1306.Contig1_All	h	109	196	Immunoglobulin V-set domain	PF07686	328.1	1.6e-95	V-set
CL1306.Contig1_All	h	210	300	Immunoglobulin V-set domain	PF07686	328.1	1.6e-95	V-set
CL1306.Contig1_All	h	303	405	Immunoglobulin V-set domain	PF07686	328.1	1.6e-95	V-set
CL1306.Contig1_All	h	412	500	Immunoglobulin V-set domain	PF07686	328.1	1.6e-95	V-set
CL1306.Contig1_All	h	505	588	Immunoglobulin V-set domain	PF07686	328.1	1.6e-95	V-set
CL1306.Contig1_All	h	597	683	Immunoglobulin V-set domain	PF07686	328.1	1.6e-95	V-set
CL1306.Contig1_All	h	875	969	Immunoglobulin V-set domain	PF07686	328.1	1.6e-95	V-set
CL1306.Contig1_All	h	1078	1164	Immunoglobulin V-set domain	PF07686	328.1	1.6e-95	V-set
CL1306.Contig1_All	h	1166	1258	Immunoglobulin V-set domain	PF07686	328.1	1.6e-95	V-set
CL1306.Contig1_All	h	1265	1352	Immunoglobulin V-set domain	PF07686	328.1	1.6e-95	V-set
CL1306.Contig1_All	h	1442	1546	Immunoglobulin V-set domain	PF07686	328.1	1.6e-95	V-set
CL1306.Contig1_All	h	1581	1667	Immunoglobulin V-set domain	PF07686	328.1	1.6e-95	V-set
CL1306.Contig1_All	h	1835	1924	Immunoglobulin V-set domain	PF07686	328.1	1.6e-95	V-set
CL1306.Contig1_All	h	1926	2014	Immunoglobulin V-set domain	PF07686	328.1	1.6e-95	V-set
CL1306.Contig1_All	h	2017	2107	Immunoglobulin V-set domain	PF07686	328.1	1.6e-95	V-set
CL1306.Contig1_All	h	2110	2195	Immunoglobulin V-set domain	PF07686	328.1	1.6e-95	V-set
CL1306.Contig1_All	h	2197	2285	Immunoglobulin V-set domain	PF07686	328.1	1.6e-95	V-set
CL1306.Contig1_All	h	2288	2378	Immunoglobulin V-set domain	PF07686	328.1	1.6e-95	V-set
CL1306.Contig1_All	h	2381	2469	Immunoglobulin V-set domain	PF07686	328.1	1.6e-95	V-set
CL1306.Contig1_All	h	2561	2648	Immunoglobulin V-set domain	PF07686	328.1	1.6e-95	V-set
CL1306.Contig1_All	h	585	694	CD47 immunoglobulin-like domain	PF08204	-38.3	0.96	V-set_CD47
CL7725.Contig2_All	h	257	346	Bromodomain	PF00439	130.6	4.6e-36	Bromodomain
CL7725.Contig2_All	h	583	640	Heat shock factor binding protein 1	PF06825	-1.6	0.53	HSBP1
CL7725.Contig2_All	h	380	423	Inner centromere protein, ARK binding region	PF03941	-4.1	0.79	INCENP_ARK-bind
CL110.Contig24_All	h	2825	2902	Immunoglobulin C1-set domain	PF07654	-17.5	0.14	C1-set
CL110.Contig24_All	h	674	758	CD80-like C2-set immunoglobulin domain	PF08205	6.4	0.02	C2-set_2
CL110.Contig24_All	h	1435	1544	Domain of unknown function (CHP2271_C)	PF09557	-48.3	0.59	CHP2271_C
CL110.Contig24_All	h	2715	2802	Fibronectin type III domain	PF00041	129.8	7.7e-36	fn3
CL110.Contig24_All	h	3025	3109	Fibronectin type III domain	PF00041	129.8	7.7e-36	fn3
CL110.Contig24_All	h	264	353	Immunoglobulin I-set domain	PF07679	1020.3	7e-304	I-set
CL110.Contig24_All	h	365	456	Immunoglobulin I-set domain	PF07679	1020.3	7e-304	I-set
CL110.Contig24_All	h	471	560	Immunoglobulin I-set domain	PF07679	1020.3	7e-304	I-set
CL110.Contig24_All	h	572	663	Immunoglobulin I-set domain	PF07679	1020.3	7e-304	I-set
CL110.Contig24_All	h	674	764	Immunoglobulin I-set domain	PF07679	1020.3	7e-304	I-set
CL110.Contig24_All	h	814	905	Immunoglobulin I-set domain	PF07679	1020.3	7e-304	I-set
CL110.Contig24_All	h	940	1029	Immunoglobulin I-set domain	PF07679	1020.3	7e-304	I-set
CL110.Contig24_All	h	2002	2092	Immunoglobulin I-set domain	PF07679	1020.3	7e-304	I-set
CL110.Contig24_All	h	2126	2219	Immunoglobulin I-set domain	PF07679	1020.3	7e-304	I-set
CL110.Contig24_All	h	2260	2343	Immunoglobulin I-set domain	PF07679	1020.3	7e-304	I-set
CL110.Contig24_All	h	2347	2432	Immunoglobulin I-set domain	PF07679	1020.3	7e-304	I-set
CL110.Contig24_All	h	2437	2521	Immunoglobulin I-set domain	PF07679	1020.3	7e-304	I-set
CL110.Contig24_All	h	2527	2611	Immunoglobulin I-set domain	PF07679	1020.3	7e-304	I-set
CL110.Contig24_All	h	2618	2711	Immunoglobulin I-set domain	PF07679	1020.3	7e-304	I-set
CL110.Contig24_All	h	2818	2904	Immunoglobulin I-set domain	PF07679	1020.3	7e-304	I-set
CL110.Contig24_All	h	2908	3001	Immunoglobulin I-set domain	PF07679	1020.3	7e-304	I-set
CL110.Contig24_All	h	278	338	Immunoglobulin domain	PF00047	371.7	1.2e-108	ig
CL110.Contig24_All	h	379	441	Immunoglobulin domain	PF00047	371.7	1.2e-108	ig
CL110.Contig24_All	h	485	545	Immunoglobulin domain	PF00047	371.7	1.2e-108	ig
CL110.Contig24_All	h	586	648	Immunoglobulin domain	PF00047	371.7	1.2e-108	ig
CL110.Contig24_All	h	688	749	Immunoglobulin domain	PF00047	371.7	1.2e-108	ig
CL110.Contig24_All	h	829	890	Immunoglobulin domain	PF00047	371.7	1.2e-108	ig
CL110.Contig24_All	h	954	1014	Immunoglobulin domain	PF00047	371.7	1.2e-108	ig
CL110.Contig24_All	h	2016	2077	Immunoglobulin domain	PF00047	371.7	1.2e-108	ig
CL110.Contig24_All	h	2144	2204	Immunoglobulin domain	PF00047	371.7	1.2e-108	ig
CL110.Contig24_All	h	2274	2332	Immunoglobulin domain	PF00047	371.7	1.2e-108	ig
CL110.Contig24_All	h	2361	2421	Immunoglobulin domain	PF00047	371.7	1.2e-108	ig
CL110.Contig24_All	h	2451	2510	Immunoglobulin domain	PF00047	371.7	1.2e-108	ig
CL110.Contig24_All	h	2536	2600	Immunoglobulin domain	PF00047	371.7	1.2e-108	ig
CL110.Contig24_All	h	2634	2696	Immunoglobulin domain	PF00047	371.7	1.2e-108	ig
CL110.Contig24_All	h	2833	2889	Immunoglobulin domain	PF00047	371.7	1.2e-108	ig
CL110.Contig24_All	h	2924	2986	Immunoglobulin domain	PF00047	371.7	1.2e-108	ig
CL110.Contig24_All	h	965	1120	MAP7 (E-MAP-115) family	PF05672	-102.3	0.98	MAP7
CL110.Contig24_All	h	3044	3060	PqqA family	PF08042	6.9	0.61	PqqA
CL110.Contig24_All	h	1917	1969	SH3 domain	PF00018	20.1	0.00042	SH3_1
CL110.Contig24_All	h	1912	1969	Variant SH3 domain	PF07653	19.6	0.012	SH3_2
CL110.Contig24_All	h	267	351	Immunoglobulin V-set domain	PF07686	101.1	3.5e-27	V-set
CL110.Contig24_All	h	364	457	Immunoglobulin V-set domain	PF07686	101.1	3.5e-27	V-set
CL110.Contig24_All	h	574	664	Immunoglobulin V-set domain	PF07686	101.1	3.5e-27	V-set
CL110.Contig24_All	h	668	765	Immunoglobulin V-set domain	PF07686	101.1	3.5e-27	V-set
CL110.Contig24_All	h	814	906	Immunoglobulin V-set domain	PF07686	101.1	3.5e-27	V-set
CL110.Contig24_All	h	943	1030	Immunoglobulin V-set domain	PF07686	101.1	3.5e-27	V-set
CL110.Contig24_All	h	2004	2093	Immunoglobulin V-set domain	PF07686	101.1	3.5e-27	V-set
CL110.Contig24_All	h	2260	2344	Immunoglobulin V-set domain	PF07686	101.1	3.5e-27	V-set
CL110.Contig24_All	h	2349	2433	Immunoglobulin V-set domain	PF07686	101.1	3.5e-27	V-set
CL110.Contig24_All	h	2437	2526	Immunoglobulin V-set domain	PF07686	101.1	3.5e-27	V-set
CL110.Contig24_All	h	2624	2710	Immunoglobulin V-set domain	PF07686	101.1	3.5e-27	V-set
Unigene10307_All	h	1066	1150	CD80-like C2-set immunoglobulin domain	PF08205	6.4	0.02	C2-set_2
Unigene10307_All	h	656	745	Immunoglobulin I-set domain	PF07679	574.9	7.9e-170	I-set
Unigene10307_All	h	757	848	Immunoglobulin I-set domain	PF07679	574.9	7.9e-170	I-set
Unigene10307_All	h	863	952	Immunoglobulin I-set domain	PF07679	574.9	7.9e-170	I-set
Unigene10307_All	h	964	1055	Immunoglobulin I-set domain	PF07679	574.9	7.9e-170	I-set
Unigene10307_All	h	1066	1156	Immunoglobulin I-set domain	PF07679	574.9	7.9e-170	I-set
Unigene10307_All	h	1206	1297	Immunoglobulin I-set domain	PF07679	574.9	7.9e-170	I-set
Unigene10307_All	h	1332	1421	Immunoglobulin I-set domain	PF07679	574.9	7.9e-170	I-set
Unigene10307_All	h	670	730	Immunoglobulin domain	PF00047	199.9	6.2e-57	ig
Unigene10307_All	h	771	833	Immunoglobulin domain	PF00047	199.9	6.2e-57	ig
Unigene10307_All	h	877	937	Immunoglobulin domain	PF00047	199.9	6.2e-57	ig
Unigene10307_All	h	978	1040	Immunoglobulin domain	PF00047	199.9	6.2e-57	ig
Unigene10307_All	h	1080	1141	Immunoglobulin domain	PF00047	199.9	6.2e-57	ig
Unigene10307_All	h	1221	1282	Immunoglobulin domain	PF00047	199.9	6.2e-57	ig
Unigene10307_All	h	1346	1406	Immunoglobulin domain	PF00047	199.9	6.2e-57	ig
Unigene10307_All	h	659	743	Immunoglobulin V-set domain	PF07686	57.8	3.6e-14	V-set
Unigene10307_All	h	756	849	Immunoglobulin V-set domain	PF07686	57.8	3.6e-14	V-set
Unigene10307_All	h	966	1056	Immunoglobulin V-set domain	PF07686	57.8	3.6e-14	V-set
Unigene10307_All	h	1060	1157	Immunoglobulin V-set domain	PF07686	57.8	3.6e-14	V-set
Unigene10307_All	h	1206	1298	Immunoglobulin V-set domain	PF07686	57.8	3.6e-14	V-set
Unigene10307_All	h	1335	1422	Immunoglobulin V-set domain	PF07686	57.8	3.6e-14	V-set
Unigene9302_All	h	1	365	Myosin head (motor domain)	PF00063	202.3	1.2e-57	Myosin_head
Unigene33679_All	h	142	246	GTP cyclohydrolase I	PF01227	188.6	1.6e-53	GTP_cyclohydroI
CL7878.Contig2_All	h	72	106	PLAC (protease and lacunin) domain	PF08686	1.1	0.23	PLAC
CL7878.Contig2_All	h	34	68	ShK domain-like	PF01549	75.2	2.2e-19	ShK
CL7878.Contig2_All	h	73	107	ShK domain-like	PF01549	75.2	2.2e-19	ShK
CL7878.Contig2_All	h	187	422	Trypsin	PF00089	134.3	3.5e-37	Trypsin
CL5178.Contig3_All	h	369	469	Calx-beta domain	PF03160	289.1	8.6e-84	Calx-beta
CL5178.Contig3_All	h	506	605	Calx-beta domain	PF03160	289.1	8.6e-84	Calx-beta
CL5178.Contig3_All	h	80	239	Sodium/calcium exchanger protein	PF01699	220.8	3.2e-63	Na_Ca_ex
CL5178.Contig3_All	h	745	898	Sodium/calcium exchanger protein	PF01699	220.8	3.2e-63	Na_Ca_ex
CL8721.Contig5_All	h	1483	1592	C-terminal tandem repeated domain in type 4 procollagen	PF01413	444.2	1.8e-130	C4
CL8721.Contig5_All	h	1593	1706	C-terminal tandem repeated domain in type 4 procollagen	PF01413	444.2	1.8e-130	C4
CL8721.Contig5_All	h	43	102	Collagen triple helix repeat (20 copies)	PF01391	557.1	1.9e-164	Collagen
CL8721.Contig5_All	h	103	162	Collagen triple helix repeat (20 copies)	PF01391	557.1	1.9e-164	Collagen
CL8721.Contig5_All	h	165	224	Collagen triple helix repeat (20 copies)	PF01391	557.1	1.9e-164	Collagen
CL8721.Contig5_All	h	255	314	Collagen triple helix repeat (20 copies)	PF01391	557.1	1.9e-164	Collagen
CL8721.Contig5_All	h	330	389	Collagen triple helix repeat (20 copies)	PF01391	557.1	1.9e-164	Collagen
CL8721.Contig5_All	h	390	448	Collagen triple helix repeat (20 copies)	PF01391	557.1	1.9e-164	Collagen
CL8721.Contig5_All	h	463	523	Collagen triple helix repeat (20 copies)	PF01391	557.1	1.9e-164	Collagen
CL8721.Contig5_All	h	538	597	Collagen triple helix repeat (20 copies)	PF01391	557.1	1.9e-164	Collagen
CL8721.Contig5_All	h	606	664	Collagen triple helix repeat (20 copies)	PF01391	557.1	1.9e-164	Collagen
CL8721.Contig5_All	h	725	783	Collagen triple helix repeat (20 copies)	PF01391	557.1	1.9e-164	Collagen
CL8721.Contig5_All	h	784	843	Collagen triple helix repeat (20 copies)	PF01391	557.1	1.9e-164	Collagen
CL8721.Contig5_All	h	856	914	Collagen triple helix repeat (20 copies)	PF01391	557.1	1.9e-164	Collagen
CL8721.Contig5_All	h	915	974	Collagen triple helix repeat (20 copies)	PF01391	557.1	1.9e-164	Collagen
CL8721.Contig5_All	h	975	1034	Collagen triple helix repeat (20 copies)	PF01391	557.1	1.9e-164	Collagen
CL8721.Contig5_All	h	1035	1093	Collagen triple helix repeat (20 copies)	PF01391	557.1	1.9e-164	Collagen
CL8721.Contig5_All	h	1094	1152	Collagen triple helix repeat (20 copies)	PF01391	557.1	1.9e-164	Collagen
CL8721.Contig5_All	h	1170	1229	Collagen triple helix repeat (20 copies)	PF01391	557.1	1.9e-164	Collagen
CL8721.Contig5_All	h	1233	1291	Collagen triple helix repeat (20 copies)	PF01391	557.1	1.9e-164	Collagen
CL8721.Contig5_All	h	1292	1352	Collagen triple helix repeat (20 copies)	PF01391	557.1	1.9e-164	Collagen
CL8721.Contig5_All	h	1359	1418	Collagen triple helix repeat (20 copies)	PF01391	557.1	1.9e-164	Collagen
CL8721.Contig5_All	h	1419	1478	Collagen triple helix repeat (20 copies)	PF01391	557.1	1.9e-164	Collagen
CL2682.Contig2_All	h	22	103	C2 domain	PF00168	258.6	1.4e-74	C2
CL2682.Contig2_All	h	181	279	C2 domain	PF00168	258.6	1.4e-74	C2
CL2682.Contig2_All	h	916	1006	C2 domain	PF00168	258.6	1.4e-74	C2
CL2682.Contig2_All	h	1078	1165	C2 domain	PF00168	258.6	1.4e-74	C2
CL2682.Contig2_All	h	1338	1421	C2 domain	PF00168	258.6	1.4e-74	C2
CL2682.Contig2_All	h	480	544	FerA (NUC095) domain	PF08165	10.3	0.067	FerA
CL2682.Contig2_All	h	569	642	FerB (NUC096) domain	PF08150	53.1	9.9e-13	FerB
CL2682.Contig2_All	h	104	174	FerI (NUC094) domain	PF08151	72.9	1e-18	FerI
CL2682.Contig2_All	h	445	600	ECF sigma factor	PF07638	-99	0.49	Sigma70_ECF
Unigene21850_All	h	1	100	NADH-ubiquinone/plastoquinone oxidoreductase chain 6	PF00499	-22.9	0.02	Oxidored_q3
Unigene13081_All	h	314	514	Radical SAM superfamily	PF04055	97.6	3.8e-26	Radical_SAM
Unigene13081_All	h	568	640	TRAM domain	PF01938	31.4	3.3e-06	TRAM
Unigene13081_All	h	161	266	Uncharacterized protein family UPF0004	PF00919	157.5	3.6e-44	UPF0004
Unigene86334_All	h	10	32	Zinc finger, C2H2 type	PF00096	23.3	0.00093	zf-C2H2
Unigene21020_All	h	99	285	alpha/beta hydrolase fold	PF00561	-10.4	0.037	Abhydrolase_1
Unigene21020_All	h	100	304	Prolyl oligopeptidase family	PF00326	-89.1	0.33	Peptidase_S9
CL5540.Contig1_All	inter	102	161	Insect cuticle protein	PF00379	10.7	0.0029	Chitin_bind_4
CL1124.Contig1_All	inter	7	65	Insect cuticle protein	PF00379	43.9	5.7e-10	Chitin_bind_4
CL1124.Contig2_All	inter	7	65	Insect cuticle protein	PF00379	43.9	5.7e-10	Chitin_bind_4
CL9523.Contig10_All	inter	2	405	Ammonium Transporter Family	PF00909	190.7	3.7e-54	Ammonium_transp
CL9523.Contig10_All	inter	20	272	Benzoate membrane transport protein	PF03594	-320.9	0.63	BenE
CL9523.Contig10_All	inter	114	397	C4-dicarboxylate transporter/malic acid transport protein	PF03595	-99.3	0.39	C4dic_mal_tran
CL9523.Contig10_All	inter	109	311	Integral membrane protein DUF92	PF01940	-137.8	0.85	DUF92
CL4613.Contig1_All	inter	148	300	Zinc-binding dehydrogenase	PF00107	119.5	9.6e-33	ADH_zinc_N
CL4613.Contig1_All	inter	126	286	Glutamate/Leucine/Phenylalanine/Valine dehydrogenase	PF00208	-145.7	0.87	ELFV_dehydrog
CL4613.Contig1_All	inter	151	258	Semialdehyde dehydrogenase, NAD binding domain	PF01118	-36	0.51	Semialdhyde_dh
CL265.Contig4_All	inter	56	115	Insect cuticle protein	PF00379	24.9	0.00014	Chitin_bind_4
Unigene15125_All	inter	19	78	Insect cuticle protein	PF00379	24.9	0.00014	Chitin_bind_4
CL6088.Contig2_All	inter	1	56	Gibberellin regulated protein	PF02704	-40	0.024	GASA
CL1172.Contig5_All	inter	9	136	Uricase	PF01014	318.7	1.1e-92	Uricase
CL1172.Contig5_All	inter	143	288	Uricase	PF01014	318.7	1.1e-92	Uricase
Unigene22946_All	inter	44	168	Integrase core domain	PF00665	90.6	4.8e-24	rve
Unigene16692_All	inter	112	255	Transferrin receptor-like dimerisation domain	PF04253	84.5	3.5e-22	TFR_dimer
Unigene9808_All	inter	169	199	C1-like domain	PF07649	-1.4	0.79	C1_3
Unigene9808_All	inter	170	222	PHD-finger	PF00628	7.2	0.0019	PHD
CL7194.Contig1_All	inter	534	840	Dihydroorotate dehydrogenase	PF01180	81.4	3e-21	DHO_dh
CL7194.Contig1_All	inter	557	911	Dihydrouridine synthase (Dus)	PF01207	-131.2	0.14	Dus
CL7194.Contig1_All	inter	945	971	4Fe-4S binding domain	PF00037	22.1	0.00012	Fer4
CL7194.Contig1_All	inter	978	1002	4Fe-4S binding domain	PF00037	22.1	0.00012	Fer4
CL7194.Contig1_All	inter	191	286	Pyridine nucleotide-disulphide oxidoreductase	PF00070	-4.7	0.013	Pyr_redox
CL7194.Contig1_All	inter	191	488	Pyridine nucleotide-disulphide oxidoreductase	PF07992	34.1	9.1e-08	Pyr_redox_2
CL7194.Contig3_All	inter	534	840	Dihydroorotate dehydrogenase	PF01180	81.4	3e-21	DHO_dh
CL7194.Contig3_All	inter	557	911	Dihydrouridine synthase (Dus)	PF01207	-131.2	0.14	Dus
CL7194.Contig3_All	inter	945	971	4Fe-4S binding domain	PF00037	22.1	0.00012	Fer4
CL7194.Contig3_All	inter	978	1002	4Fe-4S binding domain	PF00037	22.1	0.00012	Fer4
CL7194.Contig3_All	inter	191	286	Pyridine nucleotide-disulphide oxidoreductase	PF00070	-4.7	0.013	Pyr_redox
CL7194.Contig3_All	inter	191	488	Pyridine nucleotide-disulphide oxidoreductase	PF07992	34.1	9.1e-08	Pyr_redox_2
Unigene63558_All	inter	1	137	Trypsin	PF00089	-8.3	0.00032	Trypsin
CL4239.Contig5_All	inter	212	301	Fibronectin type III domain	PF00041	66.7	7.7e-17	fn3
CL4239.Contig5_All	inter	313	399	Fibronectin type III domain	PF00041	66.7	7.7e-17	fn3
CL4239.Contig5_All	inter	410	495	Fibronectin type III domain	PF00041	66.7	7.7e-17	fn3
CL497.Contig1_All	inter	1	50	Hemocyanin, all-alpha domain	PF03722	-13.8	0.00011	Hemocyanin_N
Unigene6971_All	inter	18	45	A1 Propeptide	PF07966	7.2	0.7	A1_Propeptide
Unigene6971_All	inter	62	382	Eukaryotic aspartyl protease	PF00026	488.4	9.1e-144	Asp
CL1194.Contig3_All	inter	45	157	Keratin, high sulfur B2 protein	PF01500	-87.1	0.49	Keratin_B2
CL1194.Contig3_All	inter	101	151	WAP-type (Whey Acidic Protein) 'four-disulfide core'	PF00095	30.4	3.9e-06	WAP
Unigene54659_All	inter	698	770	PAN domain	PF00024	31.4	3.2e-06	PAN_1
Unigene54659_All	inter	773	851	PAN domain	PF00024	31.4	3.2e-06	PAN_1
Unigene54659_All	inter	854	940	PAN domain	PF00024	31.4	3.2e-06	PAN_1
Unigene1762_All	inter	126	163	Low-density lipoprotein receptor domain class A	PF00057	81.3	3.2e-21	Ldl_recept_a
Unigene1762_All	inter	347	383	Low-density lipoprotein receptor domain class A	PF00057	81.3	3.2e-21	Ldl_recept_a
Unigene1762_All	inter	170	338	MAM domain	PF00629	151	3.2e-42	MAM
CL1972.Contig4_All	inter	3	181	Glycosyl transferase family 8	PF01501	105.7	1.4e-28	Glyco_transf_8
CL8208.Contig2_All	inter	48	109	Chitin binding Peritrophin-A domain	PF01607	49.8	9.7e-12	CBM_14
CL8012.Contig2_All	inter	13	283	GNS1/SUR4 family	PF01151	185.1	1.8e-52	ELO
CL8012.Contig1_All	inter	3	269	GNS1/SUR4 family	PF01151	223	6.7e-64	ELO
Unigene50116_All	inter	2	120	Profilin	PF00235	140.9	3.6e-39	Profilin
CL4808.Contig2_All	inter	357	484	CBS domain pair	PF00571	47.7	4e-11	CBS
CL4808.Contig2_All	inter	192	288	Methyltransferase domain	PF08241	-3.6	0.18	Methyltransf_11
CL4808.Contig2_All	inter	192	286	Methyltransferase domain	PF08242	5.6	0.12	Methyltransf_12
CL4808.Contig2_All	inter	20	317	Pyridoxal-phosphate dependent enzyme	PF00291	404.3	1.9e-118	PALP
CL4808.Contig4_All	inter	357	484	CBS domain pair	PF00571	47.7	4e-11	CBS
CL4808.Contig4_All	inter	192	288	Methyltransferase domain	PF08241	-3.6	0.18	Methyltransf_11
CL4808.Contig4_All	inter	192	286	Methyltransferase domain	PF08242	5.6	0.12	Methyltransf_12
CL4808.Contig4_All	inter	20	317	Pyridoxal-phosphate dependent enzyme	PF00291	404.3	1.9e-118	PALP
CL4808.Contig6_All	inter	357	505	CBS domain pair	PF00571	37.3	5.3e-08	CBS
CL4808.Contig6_All	inter	192	288	Methyltransferase domain	PF08241	-3.6	0.18	Methyltransf_11
CL4808.Contig6_All	inter	192	286	Methyltransferase domain	PF08242	5.6	0.12	Methyltransf_12
CL4808.Contig6_All	inter	20	317	Pyridoxal-phosphate dependent enzyme	PF00291	404.3	1.9e-118	PALP
CL4808.Contig3_All	inter	357	489	CBS domain pair	PF00571	43.7	6.6e-10	CBS
CL4808.Contig3_All	inter	192	288	Methyltransferase domain	PF08241	-3.6	0.18	Methyltransf_11
CL4808.Contig3_All	inter	192	286	Methyltransferase domain	PF08242	5.6	0.12	Methyltransf_12
CL4808.Contig3_All	inter	20	317	Pyridoxal-phosphate dependent enzyme	PF00291	404.3	1.9e-118	PALP
CL3890.Contig2_All	inter	106	216	Fatty acid hydroxylase superfamily	PF04116	130	6.6e-36	FA_hydroxylase
CL891.Contig1_All	inter	32	477	Aldehyde dehydrogenase family	PF00171	675.5	4.1e-200	Aldedh
CL891.Contig1_All	inter	261	490	Protein of unknown function (DUF1487)	PF07368	-110.6	0.038	DUF1487
Unigene29993_All	inter	23	70	Spore Coat Protein X and V domain	PF07552	-17.5	0.48	Coat_X
Unigene59410_All	inter	113	226	Odorant binding protein	PF03027	-14.6	0.048	DUF233
Unigene7878_All	inter	44	168	Integrase core domain	PF00665	90.6	4.8e-24	rve
CL6061.Contig6_All	inter	94	281	CRAL/TRIO domain	PF00650	86.7	7.4e-23	CRAL_TRIO
CL6061.Contig6_All	inter	16	82	CRAL/TRIO, N-terminus	PF03765	-7.3	0.69	CRAL_TRIO_N
Unigene45674_All	inter	10	222	Necrosis inducing protein (NPP1)	PF05630	-126.1	0.18	NPP1
CL6061.Contig5_All	inter	94	281	CRAL/TRIO domain	PF00650	105.3	1.8e-28	CRAL_TRIO
CL6061.Contig5_All	inter	16	82	CRAL/TRIO, N-terminus	PF03765	-7.3	0.69	CRAL_TRIO_N
Unigene45054_All	inter	58	467	Transmembrane amino acid transporter protein	PF01490	249.3	8.4e-72	Aa_trans
Unigene45054_All	inter	327	418	Domain of unknown function DUF215	PF02688	-91.9	0.49	DUF215
Unigene29914_All	inter	161	336	alpha/beta hydrolase fold	PF07859	-54.8	0.00046	Abhydrolase_3
Unigene29914_All	inter	10	587	Carboxylesterase	PF00135	417.4	2.1e-122	COesterase
Unigene10672_All	inter	1	330	Malate/L-lactate dehydrogenase	PF02615	284.7	1.9e-82	Ldh_2
Unigene45117_All	inter	404	489	Fibronectin type III domain	PF00041	15.9	0.0042	fn3
Unigene59964_All	inter	1	173	Vitelline membrane outer layer protein I (VOMI)	PF03762	47.9	3.5e-11	VOMI
CL952.Contig4_All	inter	174	285	Protein of unknown function (DUF1647)	PF07801	-104.4	0.76	DUF1647
CL301.Contig1_All	inter	857	899	Kazal-type serine protease inhibitor domain	PF00050	-12.8	0.65	Kazal_1
CL301.Contig1_All	inter	640	728	PAN domain	PF00024	18.8	0.0023	PAN_1
CL301.Contig1_All	inter	731	810	PAN domain	PF00024	18.8	0.0023	PAN_1
CL301.Contig1_All	inter	813	907	PAN domain	PF00024	18.8	0.0023	PAN_1
Unigene1343_All	inter	316	709	Acyltransferase family	PF01757	-35.5	0.0012	Acyl_transf_3
CL2736.Contig2_All	inter	89	347	Taurine catabolism dioxygenase TauD, TfdA family	PF02668	56.8	7.5e-14	TauD
Unigene24343_All	inter	59	208	PAP2 superfamily	PF01569	70.2	6.8e-18	PAP2
CL1440.Contig1_All	inter	253	442	7TM diverse intracellular signalling	PF07695	-53.8	0.41	7TMR-DISM_7TM
CL1440.Contig1_All	inter	493	746	ATPase family associated with various cellular activities (AAA)	PF00004	-47.3	0.29	AAA
CL1440.Contig1_All	inter	92	419	ABC transporter transmembrane region	PF00664	368.7	9.5e-108	ABC_membrane
CL1440.Contig1_All	inter	799	1075	ABC transporter transmembrane region	PF00664	368.7	9.5e-108	ABC_membrane
CL1440.Contig1_All	inter	491	675	ABC transporter	PF00005	413.6	2.9e-121	ABC_tran
CL1440.Contig1_All	inter	1150	1336	ABC transporter	PF00005	413.6	2.9e-121	ABC_tran
CL1440.Contig1_All	inter	1118	1339	RecF/RecN/SMC N terminal domain	PF02463	-124.6	0.018	SMC_N
CL1440.Contig1_All	inter	527	646	Uncharacterised protein family (UPF0081)	PF03652	-53.3	0.24	UPF0081
CL807.Contig3_All	inter	57	654	Phosphoenolpyruvate carboxykinase	PF00821	1546	0	PEPCK
CL807.Contig4_All	inter	59	656	Phosphoenolpyruvate carboxykinase	PF00821	1553.1	0	PEPCK
Unigene19332_All	inter	1	78	Alcohol dehydrogenase GroES-like domain	PF08240	45.8	1.5e-10	ADH_N
Unigene19332_All	inter	107	248	Zinc-binding dehydrogenase	PF00107	121.5	2.5e-33	ADH_zinc_N
Unigene21676_All	inter	60	334	Sulfotransferase domain	PF00685	265.2	1.4e-76	Sulfotransfer_1
CL5776.Contig1_All	inter	6	116	UEV domain	PF05743	-50.9	0.53	UEV
CL5776.Contig1_All	inter	5	142	Ubiquitin-conjugating enzyme	PF00179	230.9	3e-66	UQ_con
CL999.Contig26_All	inter	611	673	Aldehyde oxidase and xanthine dehydrogenase, a/b hammerhead domain	PF01315	19.4	1e-06	Ald_Xan_dh_C
CL999.Contig26_All	inter	443	552	CO dehydrogenase flavoprotein C-terminal domain	PF03450	171.8	1.8e-48	CO_deh_flav_C
CL999.Contig26_All	inter	255	436	FAD binding domain in molybdopterin dehydrogenase	PF00941	265.1	1.4e-76	FAD_binding_5
CL999.Contig26_All	inter	13	84	2Fe-2S iron-sulfur cluster binding domain	PF00111	58.2	2.8e-14	Fer2
CL999.Contig26_All	inter	92	167	[2Fe-2S] binding domain	PF01799	166.4	7.7e-47	Fer2_2
CL999.Contig26_All	inter	153	208	Insulin-like growth factor binding protein	PF00219	-8.6	0.17	IGFBP
CL5776.Contig2_All	inter	6	116	UEV domain	PF05743	-50.9	0.53	UEV
CL5776.Contig2_All	inter	5	142	Ubiquitin-conjugating enzyme	PF00179	230.9	3e-66	UQ_con
Unigene43606_All	inter	596	700	Type-F conjugative transfer system protein (TrbI_Ftype)	PF09677	-55	0.54	TrbI_Ftype
CL8766.Contig2_All	inter	2	115	Macrophage migration inhibitory factor (MIF)	PF01187	96	1.2e-25	MIF
Unigene12201_All	inter	260	652	Acyltransferase family	PF01757	10.3	1.3e-05	Acyl_transf_3
Unigene12201_All	inter	71	312	MBOAT family	PF03062	-75.4	0.79	MBOAT
Unigene34458_All	inter	34	564	Retinal pigment epithelial membrane protein	PF03055	26.7	7.1e-18	RPE65
CL4010.Contig2_All	inter	127	365	7TM diverse intracellular signalling	PF07695	-51.1	0.29	7TMR-DISM_7TM
CL4010.Contig2_All	inter	46	436	Amino acid permease	PF00324	-183.2	0.75	AA_permease
CL4010.Contig2_All	inter	41	434	Transmembrane amino acid transporter protein	PF01490	230.6	3.6e-66	Aa_trans
CL4010.Contig2_All	inter	166	362	Bacitracin resistance protein BacA	PF02673	-179	0.24	BacA
CL4010.Contig2_All	inter	131	273	Cytochrome C biogenesis protein transmembrane region	PF02683	-96.1	0.99	DsbD
CL4010.Contig2_All	inter	169	290	Protein of unknown function (DUF1468)	PF07331	-68.2	0.77	DUF1468
CL4010.Contig2_All	inter	77	448	Major Facilitator Superfamily	PF07690	-33	0.23	MFS_1
CL4010.Contig2_All	inter	148	286	NADH-ubiquinone/plastoquinone oxidoreductase chain 6	PF00499	-40.4	0.23	Oxidored_q3
CL4010.Contig2_All	inter	42	365	Spore germination protein	PF03845	-149.8	0.0078	Spore_permease
CL4010.Contig2_All	inter	42	397	Predicted by CLC Genomics Workbench version 7.0.3	PF00474	-225.1	0.85	SSF
CL4010.Contig2_All	inter	47	428	Tryptophan/tyrosine permease family	PF03222	-244.4	0.0021	Trp_Tyr_perm
CL4010.Contig2_All	inter	44	324	Voltage gated chloride channel	PF00654	-195.6	0.35	Voltage_CLC
CL4010.Contig2_All	inter	185	429	ZIP Zinc transporter	PF02535	-125.6	0.71	Zip
Unigene59648_All	inter	152	491	Aminotransferase class I and II	PF00155	-110.4	0.089	Aminotran_1_2
Unigene59648_All	inter	139	491	Aminotransferase class-V	PF00266	-146.9	0.00021	Aminotran_5
Unigene59648_All	inter	169	503	DegT/DnrJ/EryC1/StrS aminotransferase family	PF01041	-228.3	0.61	DegT_DnrJ_EryC1
Unigene59648_All	inter	97	447	Pyridoxal-dependent decarboxylase conserved domain	PF00282	-83.1	1.4e-09	Pyridoxal_deC
Unigene1157_All	inter	6	127	Lectin C-type domain	PF00059	71	3.8e-18	Lectin_C
Unigene14125_All	inter	47	143	NIPSNAP	PF07978	112	1.7e-30	NIPSNAP
Unigene50186_All	inter	553	662	Aldehyde oxidase and xanthine dehydrogenase, a/b hammerhead domain	PF01315	131.5	2.4e-36	Ald_Xan_dh_C
Unigene50186_All	inter	671	888	Aldehyde oxidase and xanthine dehydrogenase, molybdopterin binding domain	PF02738	-281.6	0.013	Ald_Xan_dh_C2
Unigene50186_All	inter	396	508	CO dehydrogenase flavoprotein C-terminal domain	PF03450	47.1	6.4e-11	CO_deh_flav_C
Unigene50186_All	inter	211	390	FAD binding domain in molybdopterin dehydrogenase	PF00941	74.1	4.5e-19	FAD_binding_5
Unigene50186_All	inter	7	77	2Fe-2S iron-sulfur cluster binding domain	PF00111	20.9	0.0033	Fer2
Unigene50186_All	inter	85	160	[2Fe-2S] binding domain	PF01799	104.4	3.5e-28	Fer2_2
Unigene50186_All	inter	699	823	Serine dehydratase beta chain	PF03315	-66.5	0.37	SDH_beta
Unigene51464_All	inter	152	295	Transferrin receptor-like dimerisation domain	PF04253	75.1	2.3e-19	TFR_dimer
CL6361.Contig1_All	inter	64	255	Scramblase	PF03803	-95	0.0024	Scramblase
Unigene16374_All	inter	964	1061	Fibronectin type III domain	PF00041	48.1	3.1e-11	fn3
Unigene16374_All	inter	1223	1353	Furin-like cysteine rich region	PF00757	-99.9	0.79	Furin-like
Unigene16374_All	inter	524	577	Kunitz/Bovine pancreatic trypsin inhibitor domain	PF00014	214.2	3e-61	Kunitz_BPTI
Unigene16374_All	inter	595	647	Kunitz/Bovine pancreatic trypsin inhibitor domain	PF00014	214.2	3e-61	Kunitz_BPTI
Unigene16374_All	inter	892	944	Kunitz/Bovine pancreatic trypsin inhibitor domain	PF00014	214.2	3e-61	Kunitz_BPTI
Unigene16374_All	inter	1306	1350	Laminin EGF-like (Domains III and V)	PF00053	-14.4	0.61	Laminin_EGF
Unigene16374_All	inter	9	47	Pacifastin inhibitor (LCMII)	PF05375	384.4	1.8e-112	Pacifastin_I
Unigene16374_All	inter	49	88	Pacifastin inhibitor (LCMII)	PF05375	384.4	1.8e-112	Pacifastin_I
Unigene16374_All	inter	90	129	Pacifastin inhibitor (LCMII)	PF05375	384.4	1.8e-112	Pacifastin_I
Unigene16374_All	inter	133	173	Pacifastin inhibitor (LCMII)	PF05375	384.4	1.8e-112	Pacifastin_I
Unigene16374_All	inter	175	214	Pacifastin inhibitor (LCMII)	PF05375	384.4	1.8e-112	Pacifastin_I
Unigene16374_All	inter	221	254	Pacifastin inhibitor (LCMII)	PF05375	384.4	1.8e-112	Pacifastin_I
Unigene16374_All	inter	257	295	Pacifastin inhibitor (LCMII)	PF05375	384.4	1.8e-112	Pacifastin_I
Unigene16374_All	inter	308	346	Pacifastin inhibitor (LCMII)	PF05375	384.4	1.8e-112	Pacifastin_I
Unigene16374_All	inter	347	384	Pacifastin inhibitor (LCMII)	PF05375	384.4	1.8e-112	Pacifastin_I
Unigene16374_All	inter	394	431	Pacifastin inhibitor (LCMII)	PF05375	384.4	1.8e-112	Pacifastin_I
Unigene16374_All	inter	432	468	Pacifastin inhibitor (LCMII)	PF05375	384.4	1.8e-112	Pacifastin_I
Unigene16374_All	inter	469	507	Pacifastin inhibitor (LCMII)	PF05375	384.4	1.8e-112	Pacifastin_I
Unigene16374_All	inter	1277	1306	Zinc finger, C3HC4 type (RING finger)	PF00097	-8.8	0.91	zf-C3HC4
CL514.Contig2_All	inter	228	260	Ankyrin repeat	PF00023	68.6	2.1e-17	Ank
CL514.Contig2_All	inter	264	296	Ankyrin repeat	PF00023	68.6	2.1e-17	Ank
CL514.Contig2_All	inter	297	329	Ankyrin repeat	PF00023	68.6	2.1e-17	Ank
CL514.Contig2_All	inter	330	362	Ankyrin repeat	PF00023	68.6	2.1e-17	Ank
CL514.Contig2_All	inter	576	833	Ubiquitin carboxyl-terminal hydrolase	PF00443	57.4	4.7e-14	UCH
Unigene51322_All	inter	70	512	Alcohol acetyltransferase	PF07247	-204.6	0.012	AATase
Unigene51322_All	inter	72	385	Condensation domain	PF00668	-87.7	0.00059	Condensation
CL888.Contig3_All	inter	108	184	Acetyltransferase (GNAT) family	PF00583	15.6	0.046	Acetyltransf_1
CL7404.Contig1_All	inter	1	413	Retinal pigment epithelial membrane protein	PF03055	-90.2	1.7e-11	RPE65
Unigene12455_All	inter	6	565	Carboxyl transferase domain	PF01039	842.1	3e-250	Carboxyl_trans
Unigene38384_All	inter	186	443	Taurine catabolism dioxygenase TauD, TfdA family	PF02668	80.5	5.3e-21	TauD
CL7543.Contig5_All	inter	58	152	Methyltransferase domain	PF08241	15.4	0.003	Methyltransf_11
CL7543.Contig5_All	inter	58	150	Methyltransferase domain	PF08242	22.6	0.0014	Methyltransf_12
Unigene33907_All	inter	326	719	Acyltransferase family	PF01757	-1.2	4.1e-05	Acyl_transf_3
Unigene33907_All	inter	384	715	Voltage gated chloride channel	PF00654	-196	0.36	Voltage_CLC
Unigene39038_All	inter	75	316	7 transmembrane receptor (metabotropic glutamate family)	PF00003	-150.5	0.8	7tm_3
Unigene42149_All	inter	151	258	PA domain	PF02225	35.5	2e-07	PA
CL168.Contig20_All	inter	35	163	Alcohol dehydrogenase GroES-like domain	PF08240	106.9	6e-29	ADH_N
CL168.Contig20_All	inter	194	336	Zinc-binding dehydrogenase	PF00107	110.1	6.9e-30	ADH_zinc_N
CL168.Contig20_All	inter	194	309	ThiF family	PF00899	-56.7	0.14	ThiF
CL2054.Contig1_All	inter	54	179	Zinc-binding dehydrogenase	PF00107	-22.3	0.055	ADH_zinc_N
CL2054.Contig1_All	inter	39	179	CheR methyltransferase, SAM binding domain	PF01739	-90.8	0.014	CheR
CL2054.Contig1_All	inter	20	209	Cyclopropane-fatty-acyl-phospholipid synthase	PF02353	-139	2.3e-05	CMAS
CL2054.Contig1_All	inter	59	159	Methyltransferase domain	PF08241	112.9	9.4e-31	Methyltransf_11
CL2054.Contig1_All	inter	59	157	Methyltransferase domain	PF08242	95.6	1.6e-25	Methyltransf_12
CL2054.Contig1_All	inter	16	248	RNA cap guanine-N2 methyltransferase	PF09445	-139.2	0.48	Methyltransf_15
CL2054.Contig1_All	inter	31	195	Methyltransferase small domain	PF05175	-78.4	0.0066	MTS
CL2054.Contig1_All	inter	20	209	Protein-L-isoaspartate(D-aspartate) O-methyltransferase (PCMT)	PF01135	-104.7	0.031	PCMT
CL2054.Contig1_All	inter	31	210	Thiopurine S-methyltransferase (TPMT)	PF05724	-89.5	0.3	TPMT
CL2054.Contig1_All	inter	21	209	ubiE/COQ5 methyltransferase family	PF01209	-117.1	0.00071	Ubie_methyltran
CL2054.Contig1_All	inter	43	188	Putative RNA methylase family UPF0020	PF01170	-66	0.13	UPF0020
CL8536.Contig1_All	inter	35	163	Alcohol dehydrogenase GroES-like domain	PF08240	106.9	6e-29	ADH_N
CL8536.Contig1_All	inter	194	336	Zinc-binding dehydrogenase	PF00107	110.1	6.9e-30	ADH_zinc_N
CL8536.Contig1_All	inter	194	309	ThiF family	PF00899	-56.7	0.14	ThiF
Unigene61268_All	inter	17	385	Citrate transporter	PF03600	-156.4	0.72	CitMHS
Unigene61268_All	inter	19	438	DctM-like transporters	PF06808	-259	0.28	DctM
Unigene61268_All	inter	90	420	Membrane transport protein	PF03547	-153.9	0.86	Mem_trans
Unigene61268_All	inter	22	422	Major Facilitator Superfamily	PF07690	185.5	1.3e-52	MFS_1
Unigene61268_All	inter	104	465	PUCC protein	PF03209	-250.3	0.44	PUCC
Unigene61268_All	inter	17	474	Sugar (and other) transporter	PF00083	-89	1.7e-05	Sugar_tr
Unigene61268_All	inter	92	432	Voltage gated chloride channel	PF00654	-204	0.96	Voltage_CLC
CL6064.Contig1_All	inter	1	446	Keratin, high sulfur B2 protein	PF01500	-84.6	0.32	Keratin_B2
CL6064.Contig1_All	inter	411	441	PT repeat	PF04886	1.1	0.63	PT
CL5750.Contig3_All	inter	2	85	Lectin C-type domain	PF00059	-5.4	0.0016	Lectin_C
Unigene42138_All	inter	98	120	Leucine Rich Repeat	PF00560	30.1	8.3e-06	LRR_1
Unigene42138_All	inter	123	145	Leucine Rich Repeat	PF00560	30.1	8.3e-06	LRR_1
Unigene42138_All	inter	147	172	Leucine Rich Repeat	PF00560	30.1	8.3e-06	LRR_1
Unigene42138_All	inter	192	214	Leucine Rich Repeat	PF00560	30.1	8.3e-06	LRR_1
Unigene42138_All	inter	216	238	Leucine Rich Repeat	PF00560	30.1	8.3e-06	LRR_1
Unigene42138_All	inter	241	263	Leucine Rich Repeat	PF00560	30.1	8.3e-06	LRR_1
CL7927.Contig2_All	inter	630	926	CRISPR-associated protein (Cas_Csy1)	PF09611	-287.8	0.92	Cas_Csy1
CL7927.Contig2_All	inter	82	470	Peptidase family M1	PF01433	284	2.9e-82	Peptidase_M1
CL6064.Contig2_All	inter	683	713	PT repeat	PF04886	1.1	0.63	PT
CL1826.Contig2_All	inter	1	211	Cytochrome P450	PF00067	-108.6	1.8e-07	p450
Unigene12056_All	inter	41	241	Class II Aldolase and Adducin N-terminal domain	PF00596	110.4	5.4e-30	Aldolase_II
Unigene17955_All	inter	33	592	Carboxyl transferase domain	PF01039	843.9	8.3e-251	Carboxyl_trans
CL9353.Contig4_All	inter	42	321	Eukaryotic porin	PF01459	373.1	4.7e-109	Porin_3
Unigene38907_All	inter	45	165	Glycine cleavage H-protein	PF01597	228.8	1.2e-65	GCV_H
Unigene38906_All	inter	45	165	Glycine cleavage H-protein	PF01597	228.8	1.2e-65	GCV_H
Unigene54297_All	inter	10	183	short chain dehydrogenase	PF00106	103.5	6.7e-28	adh_short
Unigene54297_All	inter	8	144	Zinc-binding dehydrogenase	PF00107	-35.2	0.66	ADH_zinc_N
Unigene54297_All	inter	12	240	NAD dependent epimerase/dehydratase family	PF01370	-74.8	0.13	Epimerase
Unigene54297_All	inter	11	182	KR domain	PF08659	-30.2	1.4e-05	KR
Unigene59161_All	late	18	365	Extensin-like region	PF04554	-129.8	0.032	Extensin_2
Unigene59161_All	late	570	752	Ligand-binding domain of nuclear hormone receptor	PF00104	142.9	9.1e-40	Hormone_recep
Unigene59161_All	late	420	495	Zinc finger, C4 type (two domains)	PF00105	179.7	7.7e-51	zf-C4
Unigene59161_All	late	418	444	HIT zinc finger	PF04438	0.7	0.46	zf-HIT
Unigene8487_All	late	44	437	Peptidase family M1	PF01433	506	4.4e-149	Peptidase_M1
Unigene8487_All	late	339	441	M61 glycyl aminopeptidase	PF05299	-46.2	0.061	Peptidase_M61
Unigene39776_All	late	1	278	Mucin-like glycoprotein	PF01456	9.7	0.001	Mucin
Unigene39776_All	late	515	563	Phytotoxin PcF protein	PF09461	2.4	0.94	PcF
Unigene6660_All	late	44	511	FAD dependent oxidoreductase	PF01266	-50.3	0.022	DAO
Unigene6660_All	late	444	596	GMC oxidoreductase	PF05199	187.9	2.5e-53	GMC_oxred_C
Unigene6660_All	late	43	353	GMC oxidoreductase	PF00732	302.3	9.4e-88	GMC_oxred_N
Unigene6660_All	late	44	252	Pyridine nucleotide-disulphide oxidoreductase	PF07992	-63.1	0.99	Pyr_redox_2
Unigene17605_All	late	34	99	Insect cuticle protein	PF00379	20.1	0.00039	Chitin_bind_4
CL9121.Contig8_All	late	25	90	Insect cuticle protein	PF00379	20.1	0.00039	Chitin_bind_4
Unigene50681_All	late	1	334	Extensin-like region	PF04554	-165	0.83	Extensin_2
Unigene34446_All	late	17	176	Formin Homology Region 1	PF06346	-30.3	1	Drf_FH1
Unigene34446_All	late	1	267	Extensin-like region	PF04554	-153.9	0.3	Extensin_2
CL9121.Contig2_All	late	35	100	Insect cuticle protein	PF00379	33.6	7e-07	Chitin_bind_4
Unigene11287_All	late	10	258	Zona pellucida-like domain	PF00100	103	9.3e-28	Zona_pellucida
Unigene15859_All	late	4	306	Extensin-like region	PF04554	-165.5	0.87	Extensin_2
Unigene31399_All	late	4	363	Extensin-like region	PF04554	-147.6	0.17	Extensin_2
Unigene76655_All	late	6	46	Copper fist DNA binding domain	PF00649	-0.4	0.7	Copper-fist
CL9121.Contig6_All	late	34	99	Insect cuticle protein	PF00379	36.3	1.1e-07	Chitin_bind_4
CL6755.Contig2_All	late	8	372	Extensin-like region	PF04554	-159.9	0.52	Extensin_2
CL1297.Contig2_All	late	14	304	GNS1/SUR4 family	PF01151	-54.5	3.4e-08	ELO
CL1859.Contig2_All	late	199	255	bZIP transcription factor	PF00170	23.8	0.00065	bZIP_1
CL1859.Contig2_All	late	200	253	Basic region leucine zipper	PF07716	67.1	6.1e-17	bZIP_2
Unigene59948_All	late	56	159	Domain of unknown function (DUF243)	PF03103	77	6.1e-20	DUF243
Unigene44479_All	late	158	437	Domain of unknown function (DUF316)	PF03761	-108.5	0.47	DUF316
Unigene44479_All	late	194	437	Trypsin	PF00089	269.3	7.9e-78	Trypsin
CL2716.Contig3_All	late	44	511	FAD dependent oxidoreductase	PF01266	-50.3	0.022	DAO
CL2716.Contig3_All	late	444	596	GMC oxidoreductase	PF05199	187.9	2.5e-53	GMC_oxred_C
CL2716.Contig3_All	late	43	353	GMC oxidoreductase	PF00732	302.3	9.4e-88	GMC_oxred_N
CL2716.Contig3_All	late	44	252	Pyridine nucleotide-disulphide oxidoreductase	PF07992	-63.1	0.99	Pyr_redox_2
CL6701.Contig4_All	late	178	330	GMC oxidoreductase	PF05199	187.9	2.5e-53	GMC_oxred_C
Unigene23733_All	late	249	380	DOMON domain	PF03351	68.9	1.6e-17	DOMON
CL497.Contig4_All	late	445	582	Hemocyanin, ig-like domain	PF03723	10.2	6.8e-11	Hemocyanin_C
CL497.Contig4_All	late	182	439	Hemocyanin, copper containing domain	PF00372	397.4	2.3e-116	Hemocyanin_M
CL497.Contig4_All	late	52	180	Hemocyanin, all-alpha domain	PF03722	125.4	1.6e-34	Hemocyanin_N
CL2504.Contig1_All	post	46	105	Insect cuticle protein	PF00379	54.2	4.6e-13	Chitin_bind_4
CL2504.Contig1_All	post	131	192	Insect cuticle protein	PF00379	54.2	4.6e-13	Chitin_bind_4
Unigene26268_All	post	38	86	Insect cuticle protein	PF00379	9.3	0.0039	Chitin_bind_4
CL310.Contig3_All	post	49	112	Insect cuticle protein	PF00379	63.7	6.2e-16	Chitin_bind_4
Unigene19034_All	post	69	346	ALG3 protein	PF05208	-304.4	0.97	ALG3
Unigene19034_All	post	93	470	Major Facilitator Superfamily	PF07690	66.6	8.3e-17	MFS_1
Unigene19034_All	post	85	517	Sugar (and other) transporter	PF00083	-25.4	5.4e-08	Sugar_tr
Unigene14963_All	post	1	368	Major Facilitator Superfamily	PF07690	20.1	0.004	MFS_1
Unigene14963_All	post	1	415	Sugar (and other) transporter	PF00083	-53.2	6.6e-07	Sugar_tr
Unigene32082_All	post	31	71	Crustacean cuticle protein repeat	PF08140	146.2	8.9e-41	Cuticle_1
Unigene32082_All	post	93	133	Crustacean cuticle protein repeat	PF08140	146.2	8.9e-41	Cuticle_1
Unigene32082_All	post	146	185	Crustacean cuticle protein repeat	PF08140	146.2	8.9e-41	Cuticle_1
Unigene34328_All	post	97	156	Insect cuticle protein	PF00379	9.7	0.0036	Chitin_bind_4
CL8879.Contig1_All	post	97	156	Insect cuticle protein	PF00379	8.6	0.0046	Chitin_bind_4
CL8879.Contig2_All	post	97	156	Insect cuticle protein	PF00379	-11.1	0.32	Chitin_bind_4
CL5364.Contig2_All	post	1	34	Insect cuticle protein	PF00379	2.4	0.017	Chitin_bind_4
CL2822.Contig2_All	post	163	265	BTB And C-terminal Kelch	PF07707	154.6	2.8e-43	BACK
CL2822.Contig2_All	post	51	158	BTB/POZ domain	PF00651	138.9	1.5e-38	BTB
CL2822.Contig2_All	post	299	363	Kelch motif	PF01344	183.9	4.2e-52	Kelch_1
CL2822.Contig2_All	post	365	410	Kelch motif	PF01344	183.9	4.2e-52	Kelch_1
CL2822.Contig2_All	post	412	457	Kelch motif	PF01344	183.9	4.2e-52	Kelch_1
CL2822.Contig2_All	post	459	501	Kelch motif	PF01344	183.9	4.2e-52	Kelch_1
CL2822.Contig2_All	post	299	363	Kelch motif	PF07646	75	2.4e-19	Kelch_2
CL2822.Contig2_All	post	365	410	Kelch motif	PF07646	75	2.4e-19	Kelch_2
CL2822.Contig2_All	post	412	457	Kelch motif	PF07646	75	2.4e-19	Kelch_2
CL2822.Contig2_All	post	459	500	Kelch motif	PF07646	75	2.4e-19	Kelch_2
Unigene78212_All	post	24	46	Zinc finger, C2H2 type	PF00096	21.5	0.0031	zf-C2H2
CL379.Contig1_All	post	27	236	HORMA domain	PF02301	83.3	7.9e-22	HORMA
Unigene34953_All	post	19	59	Crustacean cuticle protein repeat	PF08140	206.5	6.3e-59	Cuticle_1
Unigene34953_All	post	89	129	Crustacean cuticle protein repeat	PF08140	206.5	6.3e-59	Cuticle_1
Unigene34953_All	post	144	182	Crustacean cuticle protein repeat	PF08140	206.5	6.3e-59	Cuticle_1
Unigene24272_All	post	131	248	PLAT/LH2 domain	PF01477	-15.9	0.7	PLAT
CL8879.Contig4_All	post	97	156	Insect cuticle protein	PF00379	0.2	0.028	Chitin_bind_4
Unigene54895_All	post	46	106	Insect cuticle protein	PF00379	52.2	1.8e-12	Chitin_bind_4
Unigene54895_All	post	1	213	Cytadhesin P30/P32	PF07271	-157.8	0.16	Cytadhesin_P30
Unigene54895_All	post	75	90	KWG Leptospira	PF07656	10	0.48	KWG
Unigene54895_All	post	128	147	Waglerin family	PF08121	9.8	0.35	Toxin_33
Unigene59822_All	post	179	237	Insect cuticle protein	PF00379	52	2e-12	Chitin_bind_4
Unigene23989_All	post	36	203	DSBA-like thioredoxin domain	PF01323	-50.6	0.64	DSBA
Unigene23989_All	post	35	144	Gamma interferon inducible lysosomal thiol reductase (GILT)	PF03227	152	1.6e-42	GILT
Unigene28563_All	post	84	142	Insect cuticle protein	PF00379	39.9	9.1e-09	Chitin_bind_4
CL844.Contig4_All	post	8	135	Hydrogenase expression/synthesis hypA family	PF01155	-53.9	0.38	HypA
CL4090.Contig1_All	post	3	78	Glycine rich protein family	PF07172	-25	0.028	GRP
Unigene36991_All	post	24	87	Chitin binding Peritrophin-A domain	PF01607	31.1	4.1e-06	CBM_14
CL2792.Contig2_All	post	19	59	Crustacean cuticle protein repeat	PF08140	148.6	1.8e-41	Cuticle_1
CL2792.Contig2_All	post	87	127	Crustacean cuticle protein repeat	PF08140	148.6	1.8e-41	Cuticle_1
Unigene51025_All	post	63	107	CCT motif	PF06203	-0.5	0.65	CCT
Unigene49943_All	post	1	36	Crustacean cuticle protein repeat	PF08140	120.3	5.5e-33	Cuticle_1
Unigene49943_All	post	50	88	Crustacean cuticle protein repeat	PF08140	120.3	5.5e-33	Cuticle_1
CL6913.Contig2_All	post	45	104	Insect cuticle protein	PF00379	187.6	3.2e-53	Chitin_bind_4
CL6913.Contig2_All	post	162	221	Insect cuticle protein	PF00379	187.6	3.2e-53	Chitin_bind_4
CL6913.Contig2_All	post	278	338	Insect cuticle protein	PF00379	187.6	3.2e-53	Chitin_bind_4
CL6913.Contig2_All	post	396	455	Insect cuticle protein	PF00379	187.6	3.2e-53	Chitin_bind_4
CL6913.Contig1_All	post	45	104	Insect cuticle protein	PF00379	113.2	7.8e-31	Chitin_bind_4
CL6913.Contig1_All	post	162	221	Insect cuticle protein	PF00379	113.2	7.8e-31	Chitin_bind_4
CL6793.Contig1_All	post	17	174	Formin Homology Region 1	PF06346	-26.5	0.59	Drf_FH1
CL2792.Contig3_All	post	19	59	Crustacean cuticle protein repeat	PF08140	197.2	4.1e-56	Cuticle_1
CL2792.Contig3_All	post	87	127	Crustacean cuticle protein repeat	PF08140	197.2	4.1e-56	Cuticle_1
CL2792.Contig3_All	post	140	179	Crustacean cuticle protein repeat	PF08140	197.2	4.1e-56	Cuticle_1
Unigene35540_All	post	290	352	Chitin binding Peritrophin-A domain	PF01607	38	3.4e-08	CBM_14
Unigene35540_All	post	176	260	Vicilin N terminal region	PF04702	-83.6	0.55	Vicilin_N
Unigene24339_All	post	36	144	Ninjurin	PF04923	108.6	1.9e-29	Ninjurin
Unigene59963_All	post	132	195	Insect cuticle protein	PF00379	21.6	0.00028	Chitin_bind_4
Unigene714_All	post	69	128	Insect cuticle protein	PF00379	116.8	6.3e-32	Chitin_bind_4
Unigene714_All	post	224	283	Insect cuticle protein	PF00379	116.8	6.3e-32	Chitin_bind_4
Unigene714_All	post	317	379	Insect cuticle protein	PF00379	116.8	6.3e-32	Chitin_bind_4
CL5219.Contig1_All	post	441	728	Myosin II heavy chain-like	PF07058	-168.8	0.82	Myosin_HC-like
CL5219.Contig1_All	post	458	583	Spectrin repeat	PF00435	-16.9	0.82	Spectrin
CL5219.Contig1_All	post	366	468	Syntaxin 6, N-terminal	PF09177	-19	0.26	Syntaxin-6_N
CL5219.Contig1_All	post	424	728	Transforming acidic coiled-coil-containing protein (TACC)	PF05010	-105	0.75	TACC
CL8929.Contig4_All	post	38	101	Insect cuticle protein	PF00379	83.6	6.6e-22	Chitin_bind_4
Unigene59824_All	post	19	59	Crustacean cuticle protein repeat	PF08140	316.5	4.8e-92	Cuticle_1
Unigene59824_All	post	89	129	Crustacean cuticle protein repeat	PF08140	316.5	4.8e-92	Cuticle_1
Unigene59824_All	post	153	193	Crustacean cuticle protein repeat	PF08140	316.5	4.8e-92	Cuticle_1
Unigene59824_All	post	211	250	Crustacean cuticle protein repeat	PF08140	316.5	4.8e-92	Cuticle_1
Unigene59824_All	post	258	296	Crustacean cuticle protein repeat	PF08140	316.5	4.8e-92	Cuticle_1
Unigene59824_All	post	62	298	Porphyromonas-type peptidyl-arginine deiminase	PF04371	-236.1	0.75	PAD_porph
Unigene28560_All	post	74	132	Insect cuticle protein	PF00379	39.9	9.1e-09	Chitin_bind_4
CL1111.Contig1_All	post	1	58	Glycine rich protein family	PF07172	-38.8	0.78	GRP
Unigene10075_All	post	94	172	DM4/DM12 family	PF07841	-8.6	0.036	DM4_12
Unigene49610_All	post	25	172	Lipocalin / cytosolic fatty-acid binding protein family	PF00061	34.3	4.3e-07	Lipocalin
Unigene49610_All	post	19	170	Lipocalin-like domain	PF08212	31.1	6e-09	Lipocalin_2
CL4148.Contig3_All	post	1293	1536	7 transmembrane receptor (metabotropic glutamate family)	PF00003	66.9	6.9e-17	7tm_3
CL4148.Contig3_All	post	327	720	Receptor family ligand binding region	PF01094	107.9	3.1e-29	ANF_receptor
CL4148.Contig3_All	post	826	1216	Receptor family ligand binding region	PF01094	107.9	3.1e-29	ANF_receptor
CL4148.Contig3_All	post	1263	1529	C.elegans Srg family integral membrane protein	PF02118	-218.9	0.79	Srg
CL1917.Contig3_All	post	34	97	Insect cuticle protein	PF00379	65.5	1.7e-16	Chitin_bind_4
Unigene39849_All	post	34	97	Insect cuticle protein	PF00379	68	3.3e-17	Chitin_bind_4
Unigene45499_All	post	36	94	Collagen triple helix repeat (20 copies)	PF01391	-38	0.037	Collagen
CL1641.Contig3_All	post	41	104	Chitin binding Peritrophin-A domain	PF01607	42.5	1.5e-09	CBM_14
Unigene28557_All	post	81	139	Insect cuticle protein	PF00379	40.8	4.8e-09	Chitin_bind_4
CL1078.Contig3_All	post	23	86	Chitin binding Peritrophin-A domain	PF01607	46.1	1.2e-10	CBM_14
CL1078.Contig2_All	post	23	86	Chitin binding Peritrophin-A domain	PF01607	46.1	1.2e-10	CBM_14
Unigene34232_All	post	23	86	Chitin binding Peritrophin-A domain	PF01607	46.1	1.2e-10	CBM_14
CL8164.Contig1_All	post	29	64	PT repeat	PF04886	10.8	0.045	PT
CL8164.Contig2_All	post	13	48	PT repeat	PF04886	7.6	0.11	PT
CL2756.Contig3_All	post	207	270	Crisp	PF08562	36.5	9.3e-08	Crisp
CL2756.Contig3_All	post	57	187	SCP-like extracellular protein	PF00188	85.6	1.6e-22	SCP
CL5479.Contig5_All	post	575	614	SOCS box	PF07525	57	6.4e-14	SOCS_box
CL5479.Contig5_All	post	435	572	SPRY domain	PF00622	86.9	6.6e-23	SPRY
CL8198.Contig2_All	post	75	131	Helix-loop-helix DNA-binding domain	PF00010	74.1	4.6e-19	HLH
Unigene1215_All	post	72	114	Thrombospondin type 1 domain	PF00090	-7.9	0.58	TSP_1
